# Supplementary material for: Convergent reduction of V1R genes in subterranean rodents
Source: BMC Evol Biol. 2019 Aug 30;19:176. doi: 10.1186/s12862-019-1502-4 (PMC6717356; doi:10.1186/s12862-019-1502-4)
Supplement: Supplementary file 4 — Genomic locations for all annotated V1R genes studied. (TXT 579 kb) [file 12862_2019_1502_MOESM4_ESM.txt]

#!Additional file 4：Genomic locations for all annotated V1R genes studied
#!genome-build: 28 mammalian genomes in the present study
#!genome-version: see Table S1
#!V1R-genebuild-last-updated 2018-12
NT_176413.1	.	gene	21464762	21465733	.	-	0	gene_id ""; transcript_id ""; gene_name "Cavia_porcellus_intact_ancV1R";
NT_176403.1	.	gene	18003745	18004668	.	+	0	gene_id ""; transcript_id ""; gene_name "Cavia_porcellus_intact_V1R601";
NT_176403.1	.	gene	18053447	18054370	.	+	0	gene_id ""; transcript_id ""; gene_name "Cavia_porcellus_intact_V1R602";
NT_176381.1	.	gene	21227171	21228130	.	-	0	gene_id ""; transcript_id ""; gene_name "Cavia_porcellus_intact_V1R603";
NT_176379.1	.	gene	16587507	16588439	.	-	0	gene_id ""; transcript_id ""; gene_name "Cavia_porcellus_intact_V1R605";
NT_176379.1	.	gene	16827807	16828721	.	-	0	gene_id ""; transcript_id ""; gene_name "Cavia_porcellus_intact_V1R606";
NT_176379.1	.	gene	17049073	17049993	.	-	0	gene_id ""; transcript_id ""; gene_name "Cavia_porcellus_intact_V1R608";
NT_176379.1	.	gene	17400305	17401252	.	-	0	gene_id ""; transcript_id ""; gene_name "Cavia_porcellus_intact_V1R611";
NT_176379.1	.	gene	17506410	17507321	.	-	0	gene_id ""; transcript_id ""; gene_name "Cavia_porcellus_intact_V1R612_1";
NT_176379.1	.	gene	16454406	16455326	.	+	0	gene_id ""; transcript_id ""; gene_name "Cavia_porcellus_intact_V1R604";
NT_176379.1	.	gene	16989963	16990895	.	+	0	gene_id ""; transcript_id ""; gene_name "Cavia_porcellus_intact_V1R607";
NT_176379.1	.	gene	17210145	17211125	.	+	0	gene_id ""; transcript_id ""; gene_name "Cavia_porcellus_intact_V1R609";
NT_176379.1	.	gene	17316487	17317440	.	+	0	gene_id ""; transcript_id ""; gene_name "Cavia_porcellus_intact_V1R610";
NT_176379.1	.	gene	16902855	16903733	.	+	0	gene_id ""; transcript_id ""; gene_name "Cavia_porcellus_intact_V1R612_2";
NT_176379.1	.	gene	17607316	17608269	.	+	0	gene_id ""; transcript_id ""; gene_name "Cavia_porcellus_intact_V1R613";
NT_176379.1	.	gene	17651094	17651999	.	+	0	gene_id ""; transcript_id ""; gene_name "Cavia_porcellus_intact_V1R614";
NT_176372.1	.	gene	5058	5960	.	+	0	gene_id ""; transcript_id ""; gene_name "Cavia_porcellus_intact_V1R615";
NT_176372.1	.	gene	139812	140735	.	+	0	gene_id ""; transcript_id ""; gene_name "Cavia_porcellus_intact_V1R616";
NT_176372.1	.	gene	231035	231958	.	+	0	gene_id ""; transcript_id ""; gene_name "Cavia_porcellus_intact_V1R617";
NT_176349.1	.	gene	3221771	3222694	.	-	0	gene_id ""; transcript_id ""; gene_name "Cavia_porcellus_intact_V1R618";
NT_176349.1	.	gene	3466381	3467274	.	-	0	gene_id ""; transcript_id ""; gene_name "Cavia_porcellus_intact_V1R621";
NT_176349.1	.	gene	3568619	3569521	.	-	0	gene_id ""; transcript_id ""; gene_name "Cavia_porcellus_intact_V1R623";
NT_176349.1	.	gene	3719894	3720781	.	-	0	gene_id ""; transcript_id ""; gene_name "Cavia_porcellus_intact_V1R624";
NT_176349.1	.	gene	4781411	4782352	.	-	0	gene_id ""; transcript_id ""; gene_name "Cavia_porcellus_intact_V1R632";
NT_176349.1	.	gene	4906955	4907896	.	-	0	gene_id ""; transcript_id ""; gene_name "Cavia_porcellus_intact_V1R633";
NT_176349.1	.	gene	5557886	5558899	.	-	0	gene_id ""; transcript_id ""; gene_name "Cavia_porcellus_intact_V1R636_1";
NT_176349.1	.	gene	5685264	5686211	.	-	0	gene_id ""; transcript_id ""; gene_name "Cavia_porcellus_intact_V1R638";
NT_176349.1	.	gene	5323601	5324599	.	+	0	gene_id ""; transcript_id ""; gene_name "Cavia_porcellus_intact_V1R4_1";
NT_176349.1	.	gene	3939108	3939977	.	+	0	gene_id ""; transcript_id ""; gene_name "Cavia_porcellus_intact_V1R4_2";
NT_176349.1	.	gene	3381778	3382671	.	+	0	gene_id ""; transcript_id ""; gene_name "Cavia_porcellus_intact_V1R620";
NT_176349.1	.	gene	3504353	3505255	.	+	0	gene_id ""; transcript_id ""; gene_name "Cavia_porcellus_intact_V1R622";
NT_176349.1	.	gene	3899706	3900629	.	+	0	gene_id ""; transcript_id ""; gene_name "Cavia_porcellus_intact_V1R625";
NT_176349.1	.	gene	4212176	4213117	.	+	0	gene_id ""; transcript_id ""; gene_name "Cavia_porcellus_intact_V1R626";
NT_176349.1	.	gene	4266930	4267880	.	+	0	gene_id ""; transcript_id ""; gene_name "Cavia_porcellus_intact_V1R627";
NT_176349.1	.	gene	4459035	4459976	.	+	0	gene_id ""; transcript_id ""; gene_name "Cavia_porcellus_intact_V1R628";
NT_176349.1	.	gene	4518050	4519000	.	+	0	gene_id ""; transcript_id ""; gene_name "Cavia_porcellus_intact_V1R629";
NT_176349.1	.	gene	4620734	4621675	.	+	0	gene_id ""; transcript_id ""; gene_name "Cavia_porcellus_intact_V1R630";
NT_176349.1	.	gene	4679941	4680840	.	+	0	gene_id ""; transcript_id ""; gene_name "Cavia_porcellus_intact_V1R631";
NT_176349.1	.	gene	5433301	5434245	.	+	0	gene_id ""; transcript_id ""; gene_name "Cavia_porcellus_intact_V1R635";
NT_176349.1	.	gene	5881976	5882839	.	+	0	gene_id ""; transcript_id ""; gene_name "Cavia_porcellus_intact_V1R636_2";
NT_176349.1	.	gene	5598890	5599900	.	+	0	gene_id ""; transcript_id ""; gene_name "Cavia_porcellus_intact_V1R637";
NT_176349.1	.	gene	5766960	5767907	.	+	0	gene_id ""; transcript_id ""; gene_name "Cavia_porcellus_intact_V1R639";
NT_176349.1	.	gene	5903039	5903950	.	+	0	gene_id ""; transcript_id ""; gene_name "Cavia_porcellus_intact_V1R640";
NT_176349.1	.	gene	6123099	6123998	.	+	0	gene_id ""; transcript_id ""; gene_name "Cavia_porcellus_intact_V1R641";
NT_176349.1	.	gene	9101269	9102207	.	+	0	gene_id ""; transcript_id ""; gene_name "Cavia_porcellus_intact_V1R642";
NT_176328.1	.	gene	23166	24083	.	-	0	gene_id ""; transcript_id ""; gene_name "Cavia_porcellus_intact_V1R643";
NT_176328.1	.	gene	140668	141594	.	-	0	gene_id ""; transcript_id ""; gene_name "Cavia_porcellus_intact_V1R645";
NT_176328.1	.	gene	209074	210000	.	-	0	gene_id ""; transcript_id ""; gene_name "Cavia_porcellus_intact_V1R646";
NT_176328.1	.	gene	266351	267283	.	-	0	gene_id ""; transcript_id ""; gene_name "Cavia_porcellus_intact_V1R647";
NT_176328.1	.	gene	77624	78517	.	+	0	gene_id ""; transcript_id ""; gene_name "Cavia_porcellus_intact_V1R644";
NT_176328.1	.	gene	291777	292709	.	+	0	gene_id ""; transcript_id ""; gene_name "Cavia_porcellus_intact_V1R648";
NT_176311.1	.	gene	2158417	2159352	.	-	0	gene_id ""; transcript_id ""; gene_name "Cavia_porcellus_intact_V1R653";
NT_176311.1	.	gene	2182276	2183178	.	-	0	gene_id ""; transcript_id ""; gene_name "Cavia_porcellus_intact_V1R654";
NT_176311.1	.	gene	2196733	2197677	.	-	0	gene_id ""; transcript_id ""; gene_name "Cavia_porcellus_intact_V1R655";
NT_176311.1	.	gene	2230676	2231614	.	-	0	gene_id ""; transcript_id ""; gene_name "Cavia_porcellus_intact_V1R656";
NT_176311.1	.	gene	2258856	2259812	.	-	0	gene_id ""; transcript_id ""; gene_name "Cavia_porcellus_intact_V1R657";
NT_176311.1	.	gene	2374693	2375616	.	-	0	gene_id ""; transcript_id ""; gene_name "Cavia_porcellus_intact_V1R660";
NT_176311.1	.	gene	2458926	2459834	.	-	0	gene_id ""; transcript_id ""; gene_name "Cavia_porcellus_intact_V1R661";
NT_176311.1	.	gene	2545050	2545862	.	-	0	gene_id ""; transcript_id ""; gene_name "Cavia_porcellus_intact_V1R662_1";
NT_176311.1	.	gene	2714116	2715006	.	-	0	gene_id ""; transcript_id ""; gene_name "Cavia_porcellus_intact_V1R665";
NT_176311.1	.	gene	2787586	2788620	.	-	0	gene_id ""; transcript_id ""; gene_name "Cavia_porcellus_intact_V1R666";
NT_176311.1	.	gene	1959186	1960088	.	+	0	gene_id ""; transcript_id ""; gene_name "Cavia_porcellus_intact_V1R649";
NT_176311.1	.	gene	1985010	1985951	.	+	0	gene_id ""; transcript_id ""; gene_name "Cavia_porcellus_intact_V1R650";
NT_176311.1	.	gene	2041837	2042766	.	+	0	gene_id ""; transcript_id ""; gene_name "Cavia_porcellus_intact_V1R651";
NT_176311.1	.	gene	2107005	2107943	.	+	0	gene_id ""; transcript_id ""; gene_name "Cavia_porcellus_intact_V1R652";
NT_176311.1	.	gene	2310692	2311636	.	+	0	gene_id ""; transcript_id ""; gene_name "Cavia_porcellus_intact_V1R658";
NT_176311.1	.	gene	2341000	2341929	.	+	0	gene_id ""; transcript_id ""; gene_name "Cavia_porcellus_intact_V1R659";
NT_176311.1	.	gene	2631993	2632940	.	+	0	gene_id ""; transcript_id ""; gene_name "Cavia_porcellus_intact_V1R662_2";
NT_176311.1	.	gene	2643399	2644379	.	+	0	gene_id ""; transcript_id ""; gene_name "Cavia_porcellus_intact_V1R663";
NT_176311.1	.	gene	2667157	2668104	.	+	0	gene_id ""; transcript_id ""; gene_name "Cavia_porcellus_intact_V1R664";
NT_176311.1	.	gene	2832795	2833697	.	+	0	gene_id ""; transcript_id ""; gene_name "Cavia_porcellus_intact_V1R667";
NT_176299.1	.	gene	3302496	3303419	.	-	0	gene_id ""; transcript_id ""; gene_name "Cavia_porcellus_intact_V1R668";
NT_176299.1	.	gene	3354018	3354941	.	-	0	gene_id ""; transcript_id ""; gene_name "Cavia_porcellus_intact_V1R669";
NT_176299.1	.	gene	3401800	3402720	.	-	0	gene_id ""; transcript_id ""; gene_name "Cavia_porcellus_intact_V1R670";
NT_176299.1	.	gene	3463231	3464160	.	-	0	gene_id ""; transcript_id ""; gene_name "Cavia_porcellus_intact_V1R671";
NT_176299.1	.	gene	3506228	3507145	.	-	0	gene_id ""; transcript_id ""; gene_name "Cavia_porcellus_intact_V1R672";
NT_176299.1	.	gene	3553376	3554305	.	-	0	gene_id ""; transcript_id ""; gene_name "Cavia_porcellus_intact_V1R673";
NT_176299.1	.	gene	3634937	3635854	.	-	0	gene_id ""; transcript_id ""; gene_name "Cavia_porcellus_intact_V1R674";
NT_176299.1	.	gene	3703010	3703933	.	-	0	gene_id ""; transcript_id ""; gene_name "Cavia_porcellus_intact_V1R675";
NT_176244.1	.	gene	1156327	1157271	.	-	0	gene_id ""; transcript_id ""; gene_name "Cavia_porcellus_intact_V1R676";
NT_176244.1	.	gene	1303085	1304038	.	-	0	gene_id ""; transcript_id ""; gene_name "Cavia_porcellus_intact_V1R677";
NT_176244.1	.	gene	1402350	1403291	.	-	0	gene_id ""; transcript_id ""; gene_name "Cavia_porcellus_intact_V1R678";
NT_176156.1	.	gene	302109	302999	.	+	0	gene_id ""; transcript_id ""; gene_name "Cavia_porcellus_intact_V1R679";
NT_176156.1	.	gene	486834	487757	.	+	0	gene_id ""; transcript_id ""; gene_name "Cavia_porcellus_intact_V1R680";
NT_176156.1	.	gene	534374	535279	.	+	0	gene_id ""; transcript_id ""; gene_name "Cavia_porcellus_intact_V1R681";
NT_176156.1	.	gene	582437	583360	.	+	0	gene_id ""; transcript_id ""; gene_name "Cavia_porcellus_intact_V1R682";
NT_176090.1	.	gene	164849	165772	.	-	0	gene_id ""; transcript_id ""; gene_name "Cavia_porcellus_intact_V1R684";
NT_176090.1	.	gene	94759	95646	.	+	0	gene_id ""; transcript_id ""; gene_name "Cavia_porcellus_intact_V1R683";
NT_176076.1	.	gene	122525	123427	.	+	0	gene_id ""; transcript_id ""; gene_name "Cavia_porcellus_intact_V1R685";
NT_175320.1	.	gene	11435	12358	.	+	0	gene_id ""; transcript_id ""; gene_name "Cavia_porcellus_intact_V1R686";
NT_174972.1	.	gene	10664	11572	.	+	0	gene_id ""; transcript_id ""; gene_name "Cavia_porcellus_intact_V1R687";
NT_174702.1	.	gene	6224	7147	.	+	0	gene_id ""; transcript_id ""; gene_name "Cavia_porcellus_intact_V1R688";
NT_176349.1	.	partial_gene	4071325	4071735	.	-	.	gene_id ""; transcript_id ""; gene_name "Cavia_porcellus_partial_V1R1";
NT_176311.1	.	partial_gene	2411440	2412017	.	+	.	gene_id ""; transcript_id ""; gene_name "Cavia_porcellus_partial_V1R2";
NT_173691.1	.	pseudogene	1596	3498	.	+	.	gene_id ""; transcript_id ""; gene_name "Cavia_porcellus_psV1R1";
NT_174341.1	.	pseudogene	3121	4480	.	+	.	gene_id ""; transcript_id ""; gene_name "Cavia_porcellus_psV1R2";
NT_175931.1	.	pseudogene	18723	20145	.	-	.	gene_id ""; transcript_id ""; gene_name "Cavia_porcellus_psV1R3";
NT_175931.1	.	pseudogene	2411	3875	.	-	.	gene_id ""; transcript_id ""; gene_name "Cavia_porcellus_psV1R4";
NT_176076.1	.	pseudogene	155883	157194	.	-	.	gene_id ""; transcript_id ""; gene_name "Cavia_porcellus_psV1R9";
NT_176076.1	.	pseudogene	245392	246979	.	+	.	gene_id ""; transcript_id ""; gene_name "Cavia_porcellus_psV1R5";
NT_176076.1	.	pseudogene	184946	186641	.	+	.	gene_id ""; transcript_id ""; gene_name "Cavia_porcellus_psV1R6";
NT_176076.1	.	pseudogene	141363	143187	.	+	.	gene_id ""; transcript_id ""; gene_name "Cavia_porcellus_psV1R7";
NT_176076.1	.	pseudogene	219667	221491	.	+	.	gene_id ""; transcript_id ""; gene_name "Cavia_porcellus_psV1R8";
NT_176090.1	.	pseudogene	100657	102274	.	-	.	gene_id ""; transcript_id ""; gene_name "Cavia_porcellus_psV1R10";
NT_176090.1	.	pseudogene	230005	231511	.	-	.	gene_id ""; transcript_id ""; gene_name "Cavia_porcellus_psV1R11";
NT_176090.1	.	pseudogene	183270	184935	.	-	.	gene_id ""; transcript_id ""; gene_name "Cavia_porcellus_psV1R12";
NT_176090.1	.	pseudogene	148490	150215	.	-	.	gene_id ""; transcript_id ""; gene_name "Cavia_porcellus_psV1R13";
NT_176090.1	.	pseudogene	136402	137704	.	+	.	gene_id ""; transcript_id ""; gene_name "Cavia_porcellus_psV1R14";
NT_176156.1	.	pseudogene	309379	310969	.	-	.	gene_id ""; transcript_id ""; gene_name "Cavia_porcellus_psV1R16";
NT_176156.1	.	pseudogene	249438	250878	.	-	.	gene_id ""; transcript_id ""; gene_name "Cavia_porcellus_psV1R22";
NT_176156.1	.	pseudogene	334450	335965	.	+	.	gene_id ""; transcript_id ""; gene_name "Cavia_porcellus_psV1R15";
NT_176156.1	.	pseudogene	544507	545689	.	+	.	gene_id ""; transcript_id ""; gene_name "Cavia_porcellus_psV1R17";
NT_176156.1	.	pseudogene	590325	591507	.	+	.	gene_id ""; transcript_id ""; gene_name "Cavia_porcellus_psV1R18";
NT_176156.1	.	pseudogene	496510	497716	.	+	.	gene_id ""; transcript_id ""; gene_name "Cavia_porcellus_psV1R19";
NT_176156.1	.	pseudogene	271019	272249	.	+	.	gene_id ""; transcript_id ""; gene_name "Cavia_porcellus_psV1R20";
NT_176156.1	.	pseudogene	267795	269133	.	+	.	gene_id ""; transcript_id ""; gene_name "Cavia_porcellus_psV1R21";
NT_176210.1	.	pseudogene	724012	725788	.	-	.	gene_id ""; transcript_id ""; gene_name "Cavia_porcellus_psV1R23";
NT_176210.1	.	pseudogene	334288	335665	.	-	.	gene_id ""; transcript_id ""; gene_name "Cavia_porcellus_psV1R24";
NT_176213.1	.	pseudogene	382210	383563	.	-	.	gene_id ""; transcript_id ""; gene_name "Cavia_porcellus_psV1R26";
NT_176213.1	.	pseudogene	332008	333193	.	+	.	gene_id ""; transcript_id ""; gene_name "Cavia_porcellus_psV1R25";
NT_176213.1	.	pseudogene	322566	324036	.	+	.	gene_id ""; transcript_id ""; gene_name "Cavia_porcellus_psV1R27";
NT_176244.1	.	pseudogene	1088565	1090464	.	+	.	gene_id ""; transcript_id ""; gene_name "Cavia_porcellus_psV1R28";
NT_176244.1	.	pseudogene	1253549	1254848	.	+	.	gene_id ""; transcript_id ""; gene_name "Cavia_porcellus_psV1R29";
NT_176262.1	.	pseudogene	230653	232150	.	-	.	gene_id ""; transcript_id ""; gene_name "Cavia_porcellus_psV1R30";
NT_176299.1	.	pseudogene	3598537	3600040	.	-	.	gene_id ""; transcript_id ""; gene_name "Cavia_porcellus_psV1R31";
NT_176299.1	.	pseudogene	3414594	3416325	.	-	.	gene_id ""; transcript_id ""; gene_name "Cavia_porcellus_psV1R32";
NT_176299.1	.	pseudogene	3744064	3745795	.	+	.	gene_id ""; transcript_id ""; gene_name "Cavia_porcellus_psV1R33";
NT_176299.1	.	pseudogene	3613554	3615402	.	+	.	gene_id ""; transcript_id ""; gene_name "Cavia_porcellus_psV1R34";
NT_176311.1	.	pseudogene	2545050	2545832	.	-	.	gene_id ""; transcript_id ""; gene_name "Cavia_porcellus_psV1R35";
NT_176311.1	.	pseudogene	2688462	2690109	.	-	.	gene_id ""; transcript_id ""; gene_name "Cavia_porcellus_psV1R41";
NT_176311.1	.	pseudogene	2748917	2750564	.	-	.	gene_id ""; transcript_id ""; gene_name "Cavia_porcellus_psV1R42";
NT_176311.1	.	pseudogene	2475146	2476805	.	-	.	gene_id ""; transcript_id ""; gene_name "Cavia_porcellus_psV1R43";
NT_176311.1	.	pseudogene	2651237	2652404	.	-	.	gene_id ""; transcript_id ""; gene_name "Cavia_porcellus_psV1R46";
NT_176311.1	.	pseudogene	2065151	2066366	.	-	.	gene_id ""; transcript_id ""; gene_name "Cavia_porcellus_psV1R48";
NT_176311.1	.	pseudogene	2745376	2746630	.	-	.	gene_id ""; transcript_id ""; gene_name "Cavia_porcellus_psV1R49";
NT_176311.1	.	pseudogene	2736307	2737666	.	-	.	gene_id ""; transcript_id ""; gene_name "Cavia_porcellus_psV1R53";
NT_176311.1	.	pseudogene	2335453	2336815	.	-	.	gene_id ""; transcript_id ""; gene_name "Cavia_porcellus_psV1R54";
NT_176311.1	.	pseudogene	2431276	2432656	.	-	.	gene_id ""; transcript_id ""; gene_name "Cavia_porcellus_psV1R55";
NT_176311.1	.	pseudogene	2004303	2005722	.	-	.	gene_id ""; transcript_id ""; gene_name "Cavia_porcellus_psV1R56";
NT_176311.1	.	pseudogene	2838823	2839825	.	+	.	gene_id ""; transcript_id ""; gene_name "Cavia_porcellus_psV1R36";
NT_176311.1	.	pseudogene	2135196	2136705	.	+	.	gene_id ""; transcript_id ""; gene_name "Cavia_porcellus_psV1R37";
NT_176311.1	.	pseudogene	2693245	2694769	.	+	.	gene_id ""; transcript_id ""; gene_name "Cavia_porcellus_psV1R38";
NT_176311.1	.	pseudogene	2162941	2164561	.	+	.	gene_id ""; transcript_id ""; gene_name "Cavia_porcellus_psV1R39";
NT_176311.1	.	pseudogene	2436374	2438003	.	+	.	gene_id ""; transcript_id ""; gene_name "Cavia_porcellus_psV1R40";
NT_176311.1	.	pseudogene	2800594	2802319	.	+	.	gene_id ""; transcript_id ""; gene_name "Cavia_porcellus_psV1R44";
NT_176311.1	.	pseudogene	2449466	2450624	.	+	.	gene_id ""; transcript_id ""; gene_name "Cavia_porcellus_psV1R45";
NT_176311.1	.	pseudogene	2050152	2051361	.	+	.	gene_id ""; transcript_id ""; gene_name "Cavia_porcellus_psV1R47";
NT_176311.1	.	pseudogene	2829093	2830362	.	+	.	gene_id ""; transcript_id ""; gene_name "Cavia_porcellus_psV1R50";
NT_176311.1	.	pseudogene	2390621	2391636	.	+	.	gene_id ""; transcript_id ""; gene_name "Cavia_porcellus_psV1R51";
NT_176311.1	.	pseudogene	2557174	2558512	.	+	.	gene_id ""; transcript_id ""; gene_name "Cavia_porcellus_psV1R52";
NT_176311.1	.	pseudogene	2797047	2798469	.	+	.	gene_id ""; transcript_id ""; gene_name "Cavia_porcellus_psV1R57";
NT_176311.1	.	pseudogene	2316604	2318044	.	+	.	gene_id ""; transcript_id ""; gene_name "Cavia_porcellus_psV1R58";
NT_176311.1	.	pseudogene	2577972	2579448	.	+	.	gene_id ""; transcript_id ""; gene_name "Cavia_porcellus_psV1R59";
NT_176328.1	.	pseudogene	107135	108635	.	-	.	gene_id ""; transcript_id ""; gene_name "Cavia_porcellus_psV1R60";
NT_176328.1	.	pseudogene	55212	56685	.	-	.	gene_id ""; transcript_id ""; gene_name "Cavia_porcellus_psV1R61";
NT_176349.1	.	pseudogene	4116624	4118154	.	-	.	gene_id ""; transcript_id ""; gene_name "Cavia_porcellus_psV1R63";
NT_176349.1	.	pseudogene	5513816	5515349	.	-	.	gene_id ""; transcript_id ""; gene_name "Cavia_porcellus_psV1R64";
NT_176349.1	.	pseudogene	5794963	5796499	.	-	.	gene_id ""; transcript_id ""; gene_name "Cavia_porcellus_psV1R65";
NT_176349.1	.	pseudogene	5398989	5400172	.	-	.	gene_id ""; transcript_id ""; gene_name "Cavia_porcellus_psV1R67";
NT_176349.1	.	pseudogene	5812433	5814041	.	-	.	gene_id ""; transcript_id ""; gene_name "Cavia_porcellus_psV1R69";
NT_176349.1	.	pseudogene	3971749	3973375	.	-	.	gene_id ""; transcript_id ""; gene_name "Cavia_porcellus_psV1R72";
NT_176349.1	.	pseudogene	4943488	4945132	.	-	.	gene_id ""; transcript_id ""; gene_name "Cavia_porcellus_psV1R73";
NT_176349.1	.	pseudogene	5382216	5383881	.	-	.	gene_id ""; transcript_id ""; gene_name "Cavia_porcellus_psV1R74";
NT_176349.1	.	pseudogene	3396263	3397970	.	-	.	gene_id ""; transcript_id ""; gene_name "Cavia_porcellus_psV1R76";
NT_176349.1	.	pseudogene	3577716	3578844	.	-	.	gene_id ""; transcript_id ""; gene_name "Cavia_porcellus_psV1R81";
NT_176349.1	.	pseudogene	3952996	3954208	.	-	.	gene_id ""; transcript_id ""; gene_name "Cavia_porcellus_psV1R84";
NT_176349.1	.	pseudogene	3929700	3930966	.	-	.	gene_id ""; transcript_id ""; gene_name "Cavia_porcellus_psV1R86";
NT_176349.1	.	pseudogene	4021999	4023271	.	-	.	gene_id ""; transcript_id ""; gene_name "Cavia_porcellus_psV1R87";
NT_176349.1	.	pseudogene	5942384	5943680	.	-	.	gene_id ""; transcript_id ""; gene_name "Cavia_porcellus_psV1R92";
NT_176349.1	.	pseudogene	3670963	3672274	.	-	.	gene_id ""; transcript_id ""; gene_name "Cavia_porcellus_psV1R93";
NT_176349.1	.	pseudogene	5137593	5138940	.	-	.	gene_id ""; transcript_id ""; gene_name "Cavia_porcellus_psV1R96";
NT_176349.1	.	pseudogene	5799162	5800542	.	-	.	gene_id ""; transcript_id ""; gene_name "Cavia_porcellus_psV1R98";
NT_176349.1	.	pseudogene	9003186	9004077	.	-	.	gene_id ""; transcript_id ""; gene_name "Cavia_porcellus_psV1R99";
NT_176349.1	.	pseudogene	3459271	3460690	.	-	.	gene_id ""; transcript_id ""; gene_name "Cavia_porcellus_psV1R103";
NT_176349.1	.	pseudogene	3359179	3360604	.	-	.	gene_id ""; transcript_id ""; gene_name "Cavia_porcellus_psV1R105";
NT_176349.1	.	pseudogene	3428637	3430080	.	-	.	gene_id ""; transcript_id ""; gene_name "Cavia_porcellus_psV1R107";
NT_176349.1	.	pseudogene	3523393	3524863	.	-	.	gene_id ""; transcript_id ""; gene_name "Cavia_porcellus_psV1R108";
NT_176349.1	.	pseudogene	6054210	6054983	.	+	.	gene_id ""; transcript_id ""; gene_name "Cavia_porcellus_psV1R62";
NT_176349.1	.	pseudogene	9174159	9175695	.	+	.	gene_id ""; transcript_id ""; gene_name "Cavia_porcellus_psV1R66";
NT_176349.1	.	pseudogene	3832901	3834497	.	+	.	gene_id ""; transcript_id ""; gene_name "Cavia_porcellus_psV1R68";
NT_176349.1	.	pseudogene	3881976	3883596	.	+	.	gene_id ""; transcript_id ""; gene_name "Cavia_porcellus_psV1R70";
NT_176349.1	.	pseudogene	5457874	5459494	.	+	.	gene_id ""; transcript_id ""; gene_name "Cavia_porcellus_psV1R71";
NT_176349.1	.	pseudogene	5301352	5303026	.	+	.	gene_id ""; transcript_id ""; gene_name "Cavia_porcellus_psV1R75";
NT_176349.1	.	pseudogene	3727558	3729277	.	+	.	gene_id ""; transcript_id ""; gene_name "Cavia_porcellus_psV1R77";
NT_176349.1	.	pseudogene	3769482	3771207	.	+	.	gene_id ""; transcript_id ""; gene_name "Cavia_porcellus_psV1R78";
NT_176349.1	.	pseudogene	3613308	3615189	.	+	.	gene_id ""; transcript_id ""; gene_name "Cavia_porcellus_psV1R79";
NT_176349.1	.	pseudogene	5838780	5840709	.	+	.	gene_id ""; transcript_id ""; gene_name "Cavia_porcellus_psV1R80";
NT_176349.1	.	pseudogene	5269479	5270622	.	+	.	gene_id ""; transcript_id ""; gene_name "Cavia_porcellus_psV1R82";
NT_176349.1	.	pseudogene	5266013	5267162	.	+	.	gene_id ""; transcript_id ""; gene_name "Cavia_porcellus_psV1R83";
NT_176349.1	.	pseudogene	5671294	5672509	.	+	.	gene_id ""; transcript_id ""; gene_name "Cavia_porcellus_psV1R85";
NT_176349.1	.	pseudogene	3752571	3753846	.	+	.	gene_id ""; transcript_id ""; gene_name "Cavia_porcellus_psV1R88";
NT_176349.1	.	pseudogene	3184059	3185337	.	+	.	gene_id ""; transcript_id ""; gene_name "Cavia_porcellus_psV1R89";
NT_176349.1	.	pseudogene	3917961	3919245	.	+	.	gene_id ""; transcript_id ""; gene_name "Cavia_porcellus_psV1R90";
NT_176349.1	.	pseudogene	3307444	3308731	.	+	.	gene_id ""; transcript_id ""; gene_name "Cavia_porcellus_psV1R91";
NT_176349.1	.	pseudogene	3738006	3739323	.	+	.	gene_id ""; transcript_id ""; gene_name "Cavia_porcellus_psV1R94";
NT_176349.1	.	pseudogene	5742965	5744309	.	+	.	gene_id ""; transcript_id ""; gene_name "Cavia_porcellus_psV1R95";
NT_176349.1	.	pseudogene	5285467	5286844	.	+	.	gene_id ""; transcript_id ""; gene_name "Cavia_porcellus_psV1R97";
NT_176349.1	.	pseudogene	5502662	5504063	.	+	.	gene_id ""; transcript_id ""; gene_name "Cavia_porcellus_psV1R100";
NT_176349.1	.	pseudogene	3328609	3330016	.	+	.	gene_id ""; transcript_id ""; gene_name "Cavia_porcellus_psV1R101";
NT_176349.1	.	pseudogene	4090518	4091931	.	+	.	gene_id ""; transcript_id ""; gene_name "Cavia_porcellus_psV1R102";
NT_176349.1	.	pseudogene	6084886	6086308	.	+	.	gene_id ""; transcript_id ""; gene_name "Cavia_porcellus_psV1R104";
NT_176349.1	.	pseudogene	4831795	4833232	.	+	.	gene_id ""; transcript_id ""; gene_name "Cavia_porcellus_psV1R106";
NT_176372.1	.	pseudogene	244485	246207	.	-	.	gene_id ""; transcript_id ""; gene_name "Cavia_porcellus_psV1R110";
NT_176372.1	.	pseudogene	72583	73855	.	-	.	gene_id ""; transcript_id ""; gene_name "Cavia_porcellus_psV1R113";
NT_176372.1	.	pseudogene	309924	311292	.	-	.	gene_id ""; transcript_id ""; gene_name "Cavia_porcellus_psV1R117";
NT_176372.1	.	pseudogene	160056	161538	.	-	.	gene_id ""; transcript_id ""; gene_name "Cavia_porcellus_psV1R119";
NT_176372.1	.	pseudogene	115276	116953	.	+	.	gene_id ""; transcript_id ""; gene_name "Cavia_porcellus_psV1R109";
NT_176372.1	.	pseudogene	179592	181491	.	+	.	gene_id ""; transcript_id ""; gene_name "Cavia_porcellus_psV1R111";
NT_176372.1	.	pseudogene	57112	58345	.	+	.	gene_id ""; transcript_id ""; gene_name "Cavia_porcellus_psV1R112";
NT_176372.1	.	pseudogene	90355	91675	.	+	.	gene_id ""; transcript_id ""; gene_name "Cavia_porcellus_psV1R114";
NT_176372.1	.	pseudogene	156337	157672	.	+	.	gene_id ""; transcript_id ""; gene_name "Cavia_porcellus_psV1R115";
NT_176372.1	.	pseudogene	208356	209703	.	+	.	gene_id ""; transcript_id ""; gene_name "Cavia_porcellus_psV1R116";
NT_176372.1	.	pseudogene	66504	67881	.	+	.	gene_id ""; transcript_id ""; gene_name "Cavia_porcellus_psV1R118";
NT_176379.1	.	pseudogene	17133514	17135035	.	-	.	gene_id ""; transcript_id ""; gene_name "Cavia_porcellus_psV1R120";
NT_176379.1	.	pseudogene	17428131	17429652	.	-	.	gene_id ""; transcript_id ""; gene_name "Cavia_porcellus_psV1R121";
NT_176379.1	.	pseudogene	16874916	16876458	.	-	.	gene_id ""; transcript_id ""; gene_name "Cavia_porcellus_psV1R122";
NT_176379.1	.	pseudogene	16812908	16814492	.	-	.	gene_id ""; transcript_id ""; gene_name "Cavia_porcellus_psV1R126";
NT_176379.1	.	pseudogene	16792650	16794255	.	-	.	gene_id ""; transcript_id ""; gene_name "Cavia_porcellus_psV1R127";
NT_176379.1	.	pseudogene	16741021	16742632	.	-	.	gene_id ""; transcript_id ""; gene_name "Cavia_porcellus_psV1R128";
NT_176379.1	.	pseudogene	16580871	16582560	.	-	.	gene_id ""; transcript_id ""; gene_name "Cavia_porcellus_psV1R131";
NT_176379.1	.	pseudogene	16854481	16856356	.	-	.	gene_id ""; transcript_id ""; gene_name "Cavia_porcellus_psV1R137";
NT_176379.1	.	pseudogene	16396481	16398365	.	-	.	gene_id ""; transcript_id ""; gene_name "Cavia_porcellus_psV1R138";
NT_176379.1	.	pseudogene	16313190	16315080	.	-	.	gene_id ""; transcript_id ""; gene_name "Cavia_porcellus_psV1R139";
NT_176379.1	.	pseudogene	17174362	17175511	.	-	.	gene_id ""; transcript_id ""; gene_name "Cavia_porcellus_psV1R140";
NT_176379.1	.	pseudogene	17030857	17031894	.	-	.	gene_id ""; transcript_id ""; gene_name "Cavia_porcellus_psV1R143";
NT_176379.1	.	pseudogene	16928317	16929646	.	-	.	gene_id ""; transcript_id ""; gene_name "Cavia_porcellus_psV1R144";
NT_176379.1	.	pseudogene	17430288	17431662	.	-	.	gene_id ""; transcript_id ""; gene_name "Cavia_porcellus_psV1R145";
NT_176379.1	.	pseudogene	16938534	16939935	.	-	.	gene_id ""; transcript_id ""; gene_name "Cavia_porcellus_psV1R147";
NT_176379.1	.	pseudogene	16364313	16365786	.	-	.	gene_id ""; transcript_id ""; gene_name "Cavia_porcellus_psV1R151";
NT_176379.1	.	pseudogene	17041198	17042680	.	-	.	gene_id ""; transcript_id ""; gene_name "Cavia_porcellus_psV1R152";
NT_176379.1	.	pseudogene	16442616	16444050	.	-	.	gene_id ""; transcript_id ""; gene_name "Cavia_porcellus_psV1R154";
NT_176379.1	.	pseudogene	16520424	16521774	.	+	.	gene_id ""; transcript_id ""; gene_name "Cavia_porcellus_psV1R123";
NT_176379.1	.	pseudogene	17575776	17577327	.	+	.	gene_id ""; transcript_id ""; gene_name "Cavia_porcellus_psV1R124";
NT_176379.1	.	pseudogene	16534449	16536024	.	+	.	gene_id ""; transcript_id ""; gene_name "Cavia_porcellus_psV1R125";
NT_176379.1	.	pseudogene	16995782	16997393	.	+	.	gene_id ""; transcript_id ""; gene_name "Cavia_porcellus_psV1R129";
NT_176379.1	.	pseudogene	17125033	17126271	.	+	.	gene_id ""; transcript_id ""; gene_name "Cavia_porcellus_psV1R130";
NT_176379.1	.	pseudogene	17226493	17228203	.	+	.	gene_id ""; transcript_id ""; gene_name "Cavia_porcellus_psV1R132";
NT_176379.1	.	pseudogene	17485629	17487345	.	+	.	gene_id ""; transcript_id ""; gene_name "Cavia_porcellus_psV1R133";
NT_176379.1	.	pseudogene	17272358	17274101	.	+	.	gene_id ""; transcript_id ""; gene_name "Cavia_porcellus_psV1R134";
NT_176379.1	.	pseudogene	17541866	17543726	.	+	.	gene_id ""; transcript_id ""; gene_name "Cavia_porcellus_psV1R135";
NT_176379.1	.	pseudogene	16418023	16419886	.	+	.	gene_id ""; transcript_id ""; gene_name "Cavia_porcellus_psV1R136";
NT_176379.1	.	pseudogene	17121475	17122711	.	+	.	gene_id ""; transcript_id ""; gene_name "Cavia_porcellus_psV1R141";
NT_176379.1	.	pseudogene	16862163	16863435	.	+	.	gene_id ""; transcript_id ""; gene_name "Cavia_porcellus_psV1R142";
NT_176379.1	.	pseudogene	17328312	17329710	.	+	.	gene_id ""; transcript_id ""; gene_name "Cavia_porcellus_psV1R146";
NT_176379.1	.	pseudogene	17070875	17072276	.	+	.	gene_id ""; transcript_id ""; gene_name "Cavia_porcellus_psV1R148";
NT_176379.1	.	pseudogene	16470514	16471951	.	+	.	gene_id ""; transcript_id ""; gene_name "Cavia_porcellus_psV1R149";
NT_176379.1	.	pseudogene	17498152	17499598	.	+	.	gene_id ""; transcript_id ""; gene_name "Cavia_porcellus_psV1R150";
NT_176379.1	.	pseudogene	17161109	17162594	.	+	.	gene_id ""; transcript_id ""; gene_name "Cavia_porcellus_psV1R153";
NT_176381.1	.	pseudogene	21362393	21363809	.	+	.	gene_id ""; transcript_id ""; gene_name "Cavia_porcellus_psV1R155";
NT_176403.1	.	pseudogene	17872204	17873428	.	-	.	gene_id ""; transcript_id ""; gene_name "Cavia_porcellus_psV1R156";
NT_176403.1	.	pseudogene	18116109	18117564	.	-	.	gene_id ""; transcript_id ""; gene_name "Cavia_porcellus_psV1R157";
NT_176403.1	.	pseudogene	17884107	17885571	.	-	.	gene_id ""; transcript_id ""; gene_name "Cavia_porcellus_psV1R158";
NT_176406.1	.	pseudogene	18573141	18574938	.	-	.	gene_id ""; transcript_id ""; gene_name "Cavia_porcellus_psV1R159";
NT_176418.1	.	pseudogene	27307662	27309204	.	+	.	gene_id ""; transcript_id ""; gene_name "Cavia_porcellus_psV1R160";
NW_004955916.1	.	gene	5928	6878	.	+	0	gene_id ""; transcript_id ""; gene_name "Chinchilla_lanigera_intact_V1R642_1";
NW_004955609.1	.	gene	69940	70845	.	-	0	gene_id ""; transcript_id ""; gene_name "Chinchilla_lanigera_intact_V1R4_23";
NW_004955609.1	.	gene	4287	5186	.	+	0	gene_id ""; transcript_id ""; gene_name "Chinchilla_lanigera_intact_V1R642_2";
NW_004955609.1	.	gene	54232	55170	.	+	0	gene_id ""; transcript_id ""; gene_name "Chinchilla_lanigera_intact_V1R642_3";
NW_004955604.1	.	gene	576131	577033	.	-	0	gene_id ""; transcript_id ""; gene_name "Chinchilla_lanigera_intact_V1R2_12";
NW_004955604.1	.	gene	512013	512915	.	+	0	gene_id ""; transcript_id ""; gene_name "Chinchilla_lanigera_intact_V1R2_14";
NW_004955604.1	.	gene	464901	465824	.	+	0	gene_id ""; transcript_id ""; gene_name "Chinchilla_lanigera_intact_V1R2_6";
NW_004955604.1	.	gene	440414	441316	.	+	0	gene_id ""; transcript_id ""; gene_name "Chinchilla_lanigera_intact_V1R3_1";
NW_004955604.1	.	gene	430864	431766	.	+	0	gene_id ""; transcript_id ""; gene_name "Chinchilla_lanigera_intact_V1R3_3";
NW_004955603.1	.	gene	429287	430189	.	-	0	gene_id ""; transcript_id ""; gene_name "Chinchilla_lanigera_intact_V1R2_10";
NW_004955603.1	.	gene	165496	166395	.	-	0	gene_id ""; transcript_id ""; gene_name "Chinchilla_lanigera_intact_V1R2_15";
NW_004955603.1	.	gene	520539	521441	.	-	0	gene_id ""; transcript_id ""; gene_name "Chinchilla_lanigera_intact_V1R2_16";
NW_004955603.1	.	gene	108582	109481	.	-	0	gene_id ""; transcript_id ""; gene_name "Chinchilla_lanigera_intact_V1R2_2";
NW_004955603.1	.	gene	389482	390411	.	-	0	gene_id ""; transcript_id ""; gene_name "Chinchilla_lanigera_intact_V1R4_20";
NW_004955603.1	.	gene	30312	31232	.	-	0	gene_id ""; transcript_id ""; gene_name "Chinchilla_lanigera_intact_V1R4_31";
NW_004955603.1	.	gene	500248	501171	.	-	0	gene_id ""; transcript_id ""; gene_name "Chinchilla_lanigera_intact_V1R4_4";
NW_004955603.1	.	gene	356667	357605	.	-	0	gene_id ""; transcript_id ""; gene_name "Chinchilla_lanigera_intact_V1R4_6";
NW_004955603.1	.	gene	405733	406635	.	+	0	gene_id ""; transcript_id ""; gene_name "Chinchilla_lanigera_intact_V1R2_1";
NW_004955603.1	.	gene	278326	279225	.	+	0	gene_id ""; transcript_id ""; gene_name "Chinchilla_lanigera_intact_V1R2_4";
NW_004955603.1	.	gene	530648	531616	.	+	0	gene_id ""; transcript_id ""; gene_name "Chinchilla_lanigera_intact_V1R3_5";
NW_004955603.1	.	gene	478161	479087	.	+	0	gene_id ""; transcript_id ""; gene_name "Chinchilla_lanigera_intact_V1R4_13";
NW_004955603.1	.	gene	554372	555313	.	+	0	gene_id ""; transcript_id ""; gene_name "Chinchilla_lanigera_intact_V1R4_15";
NW_004955603.1	.	gene	3670	4617	.	+	0	gene_id ""; transcript_id ""; gene_name "Chinchilla_lanigera_intact_V1R4_39";
NW_004955584.1	.	gene	372741	373664	.	-	0	gene_id ""; transcript_id ""; gene_name "Chinchilla_lanigera_intact_V1R1_2";
NW_004955584.1	.	gene	608520	609473	.	-	0	gene_id ""; transcript_id ""; gene_name "Chinchilla_lanigera_intact_V1R1_7";
NW_004955584.1	.	gene	575544	576530	.	-	0	gene_id ""; transcript_id ""; gene_name "Chinchilla_lanigera_intact_V1R4_28";
NW_004955584.1	.	gene	506682	507593	.	-	0	gene_id ""; transcript_id ""; gene_name "Chinchilla_lanigera_intact_V1R4_38";
NW_004955584.1	.	gene	426988	427899	.	-	0	gene_id ""; transcript_id ""; gene_name "Chinchilla_lanigera_intact_V1R4_7";
NW_004955584.1	.	gene	657337	658290	.	+	0	gene_id ""; transcript_id ""; gene_name "Chinchilla_lanigera_intact_V1R1_3";
NW_004955584.1	.	gene	631869	632795	.	+	0	gene_id ""; transcript_id ""; gene_name "Chinchilla_lanigera_intact_V1R1_4";
NW_004955584.1	.	gene	328543	329469	.	+	0	gene_id ""; transcript_id ""; gene_name "Chinchilla_lanigera_intact_V1R1_6";
NW_004955578.1	.	gene	1067336	1068226	.	+	0	gene_id ""; transcript_id ""; gene_name "Chinchilla_lanigera_intact_V1R4_18";
NW_004955569.1	.	gene	1015446	1016378	.	-	0	gene_id ""; transcript_id ""; gene_name "Chinchilla_lanigera_intact_V1R2_13";
NW_004955569.1	.	gene	946463	947353	.	-	0	gene_id ""; transcript_id ""; gene_name "Chinchilla_lanigera_intact_V1R2_3";
NW_004955569.1	.	gene	988836	989759	.	-	0	gene_id ""; transcript_id ""; gene_name "Chinchilla_lanigera_intact_V1R2_5";
NW_004955569.1	.	gene	1079109	1080002	.	-	0	gene_id ""; transcript_id ""; gene_name "Chinchilla_lanigera_intact_V1R2_8";
NW_004955569.1	.	gene	770136	771086	.	-	0	gene_id ""; transcript_id ""; gene_name "Chinchilla_lanigera_intact_V1R4_40";
NW_004955569.1	.	gene	918624	919520	.	+	0	gene_id ""; transcript_id ""; gene_name "Chinchilla_lanigera_intact_V1R2_11";
NW_004955569.1	.	gene	818117	819010	.	+	0	gene_id ""; transcript_id ""; gene_name "Chinchilla_lanigera_intact_V1R2_7";
NW_004955569.1	.	gene	1032382	1033407	.	+	0	gene_id ""; transcript_id ""; gene_name "Chinchilla_lanigera_intact_V1R4_1";
NW_004955569.1	.	gene	860899	861825	.	+	0	gene_id ""; transcript_id ""; gene_name "Chinchilla_lanigera_intact_V1R4_17";
NW_004955569.1	.	gene	1106831	1107760	.	+	0	gene_id ""; transcript_id ""; gene_name "Chinchilla_lanigera_intact_V1R4_22";
NW_004955569.1	.	gene	902097	903053	.	+	0	gene_id ""; transcript_id ""; gene_name "Chinchilla_lanigera_intact_V1R4_36";
NW_004955558.1	.	gene	467893	468906	.	-	0	gene_id ""; transcript_id ""; gene_name "Chinchilla_lanigera_intact_V1R2_9";
NW_004955558.1	.	gene	534070	534984	.	-	0	gene_id ""; transcript_id ""; gene_name "Chinchilla_lanigera_intact_V1R4_26";
NW_004955558.1	.	gene	500333	501268	.	-	0	gene_id ""; transcript_id ""; gene_name "Chinchilla_lanigera_intact_V1R4_27";
NW_004955558.1	.	gene	183363	184295	.	-	0	gene_id ""; transcript_id ""; gene_name "Chinchilla_lanigera_intact_V1R4_34";
NW_004955558.1	.	gene	445988	446935	.	-	0	gene_id ""; transcript_id ""; gene_name "Chinchilla_lanigera_intact_V1R4_5";
NW_004955558.1	.	gene	687163	688056	.	+	0	gene_id ""; transcript_id ""; gene_name "Chinchilla_lanigera_intact_V1R1_1";
NW_004955558.1	.	gene	668713	669606	.	+	0	gene_id ""; transcript_id ""; gene_name "Chinchilla_lanigera_intact_V1R1_5";
NW_004955558.1	.	gene	294452	295381	.	+	0	gene_id ""; transcript_id ""; gene_name "Chinchilla_lanigera_intact_V1R3_4";
NW_004955558.1	.	gene	275402	276472	.	+	0	gene_id ""; transcript_id ""; gene_name "Chinchilla_lanigera_intact_V1R4_24";
NW_004955558.1	.	gene	352361	353359	.	+	0	gene_id ""; transcript_id ""; gene_name "Chinchilla_lanigera_intact_V1R4_29";
NW_004955558.1	.	gene	322947	323945	.	+	0	gene_id ""; transcript_id ""; gene_name "Chinchilla_lanigera_intact_V1R4_3";
NW_004955558.1	.	gene	429771	430847	.	+	0	gene_id ""; transcript_id ""; gene_name "Chinchilla_lanigera_intact_V1R4_30";
NW_004955558.1	.	gene	653203	654063	.	+	0	gene_id ""; transcript_id ""; gene_name "Chinchilla_lanigera_intact_V1R4_32";
NW_004955521.1	.	gene	473679	474650	.	+	0	gene_id ""; transcript_id ""; gene_name "Chinchilla_lanigera_intact_ancV1R";
NW_004955494.1	.	gene	8316812	8317792	.	+	0	gene_id ""; transcript_id ""; gene_name "Chinchilla_lanigera_intact_V1R4_11";
NW_004955494.1	.	gene	8280036	8280923	.	+	0	gene_id ""; transcript_id ""; gene_name "Chinchilla_lanigera_intact_V1R4_25";
NW_004955483.1	.	gene	185597	186499	.	+	0	gene_id ""; transcript_id ""; gene_name "Chinchilla_lanigera_intact_V1R4_14";
NW_004955465.1	.	gene	12835900	12836766	.	-	0	gene_id ""; transcript_id ""; gene_name "Chinchilla_lanigera_intact_V1R3_2";
NW_004955465.1	.	gene	12891704	12892654	.	-	0	gene_id ""; transcript_id ""; gene_name "Chinchilla_lanigera_intact_V1R4_10";
NW_004955465.1	.	gene	12994242	12995153	.	-	0	gene_id ""; transcript_id ""; gene_name "Chinchilla_lanigera_intact_V1R4_19";
NW_004955465.1	.	gene	13056058	13056990	.	-	0	gene_id ""; transcript_id ""; gene_name "Chinchilla_lanigera_intact_V1R4_35";
NW_004955465.1	.	gene	12745104	12746018	.	-	0	gene_id ""; transcript_id ""; gene_name "Chinchilla_lanigera_intact_V1R4_37";
NW_004955465.1	.	gene	12844992	12845900	.	-	0	gene_id ""; transcript_id ""; gene_name "Chinchilla_lanigera_intact_V1R4_8";
NW_004955465.1	.	gene	12806475	12807386	.	+	0	gene_id ""; transcript_id ""; gene_name "Chinchilla_lanigera_intact_V1R4_12";
NW_004955465.1	.	gene	12768775	12769713	.	+	0	gene_id ""; transcript_id ""; gene_name "Chinchilla_lanigera_intact_V1R4_16";
NW_004955465.1	.	gene	13086714	13087604	.	+	0	gene_id ""; transcript_id ""; gene_name "Chinchilla_lanigera_intact_V1R4_2";
NW_004955465.1	.	gene	12822837	12823739	.	+	0	gene_id ""; transcript_id ""; gene_name "Chinchilla_lanigera_intact_V1R4_21";
NW_004955465.1	.	gene	12961954	12962862	.	+	0	gene_id ""; transcript_id ""; gene_name "Chinchilla_lanigera_intact_V1R4_33";
NW_004955465.1	.	gene	12972566	12973516	.	+	0	gene_id ""; transcript_id ""; gene_name "Chinchilla_lanigera_intact_V1R4_9";
NW_004955465.1	.	gene	13014685	13015593	.	+	0	gene_id ""; transcript_id ""; gene_name "Chinchilla_lanigera_intact_V1R664";
NW_004955429.1	.	gene	12493906	12494838	.	-	0	gene_id ""; transcript_id ""; gene_name "Chinchilla_lanigera_intact_V1R90_1";
NW_004955429.1	.	gene	12270196	12271125	.	-	0	gene_id ""; transcript_id ""; gene_name "Chinchilla_lanigera_intact_V1R90_10";
NW_004955429.1	.	gene	12306829	12307755	.	-	0	gene_id ""; transcript_id ""; gene_name "Chinchilla_lanigera_intact_V1R90_18";
NW_004955429.1	.	gene	12364461	12365399	.	-	0	gene_id ""; transcript_id ""; gene_name "Chinchilla_lanigera_intact_V1R90_20";
NW_004955429.1	.	gene	12472731	12473663	.	-	0	gene_id ""; transcript_id ""; gene_name "Chinchilla_lanigera_intact_V1R90_3";
NW_004955429.1	.	gene	12240723	12241640	.	-	0	gene_id ""; transcript_id ""; gene_name "Chinchilla_lanigera_intact_V1R90_5";
NW_004955429.1	.	gene	12324110	12325018	.	-	0	gene_id ""; transcript_id ""; gene_name "Chinchilla_lanigera_intact_V1R90_6";
NW_004955429.1	.	gene	12349676	12350584	.	+	0	gene_id ""; transcript_id ""; gene_name "Chinchilla_lanigera_intact_V1R90_11";
NW_004955429.1	.	gene	12527999	12528931	.	+	0	gene_id ""; transcript_id ""; gene_name "Chinchilla_lanigera_intact_V1R90_14";
NW_004955429.1	.	gene	12382789	12383739	.	+	0	gene_id ""; transcript_id ""; gene_name "Chinchilla_lanigera_intact_V1R90_16";
NW_004955429.1	.	gene	12592456	12593376	.	+	0	gene_id ""; transcript_id ""; gene_name "Chinchilla_lanigera_intact_V1R90_19";
NW_004955429.1	.	gene	12408693	12409616	.	+	0	gene_id ""; transcript_id ""; gene_name "Chinchilla_lanigera_intact_V1R90_22";
NW_004955429.1	.	gene	12434233	12435165	.	+	0	gene_id ""; transcript_id ""; gene_name "Chinchilla_lanigera_intact_V1R90_8";
NW_004955421.1	.	gene	21854981	21855904	.	-	0	gene_id ""; transcript_id ""; gene_name "Chinchilla_lanigera_intact_V1R48_1";
NW_004955421.1	.	gene	21911814	21912737	.	+	0	gene_id ""; transcript_id ""; gene_name "Chinchilla_lanigera_intact_V1R48_2";
NW_004955414.1	.	gene	14947178	14948113	.	-	0	gene_id ""; transcript_id ""; gene_name "Chinchilla_lanigera_intact_V1R90_12";
NW_004955414.1	.	gene	14978145	14979131	.	-	0	gene_id ""; transcript_id ""; gene_name "Chinchilla_lanigera_intact_V1R90_13";
NW_004955414.1	.	gene	15050578	15051513	.	-	0	gene_id ""; transcript_id ""; gene_name "Chinchilla_lanigera_intact_V1R90_15";
NW_004955414.1	.	gene	15099427	15100413	.	-	0	gene_id ""; transcript_id ""; gene_name "Chinchilla_lanigera_intact_V1R90_2";
NW_004955414.1	.	gene	14997711	14998679	.	-	0	gene_id ""; transcript_id ""; gene_name "Chinchilla_lanigera_intact_V1R90_21";
NW_004955414.1	.	gene	15022049	15022969	.	-	0	gene_id ""; transcript_id ""; gene_name "Chinchilla_lanigera_intact_V1R90_7";
NW_004955414.1	.	gene	14915467	14916408	.	-	0	gene_id ""; transcript_id ""; gene_name "Chinchilla_lanigera_intact_V1R90_9";
NW_004955414.1	.	gene	15126430	15127404	.	+	0	gene_id ""; transcript_id ""; gene_name "Chinchilla_lanigera_intact_V1R90_17";
NW_004955414.1	.	gene	15084042	15084995	.	+	0	gene_id ""; transcript_id ""; gene_name "Chinchilla_lanigera_intact_V1R90_4";
NW_004956203.1	.	partial_gene	4350	4655	.	-	.	gene_id ""; transcript_id ""; gene_name "Chinchilla_lanigera_partial_V1R1";
NW_004955603.1	.	partial_gene	376702	377064	.	+	.	gene_id ""; transcript_id ""; gene_name "Chinchilla_lanigera_partial_V1R2";
NW_004955603.1	.	partial_gene	314312	314788	.	-	.	gene_id ""; transcript_id ""; gene_name "Chinchilla_lanigera_partial_V1R3";
NW_004955465.1	.	partial_gene	12788822	12789664	.	+	.	gene_id ""; transcript_id ""; gene_name "Chinchilla_lanigera_partial_V1R4";
NW_004955603.1	.	partial_gene	230021	230680	.	+	.	gene_id ""; transcript_id ""; gene_name "Chinchilla_lanigera_partial_V1R5";
NW_004955558.1	.	partial_gene	522317	522836	.	+	.	gene_id ""; transcript_id ""; gene_name "Chinchilla_lanigera_partial_V1R6";
NW_004955603.1	.	partial_gene	302535	302882	.	+	.	gene_id ""; transcript_id ""; gene_name "Chinchilla_lanigera_partial_V1R7";
NW_004955558.1	.	partial_gene	226708	227337	.	+	.	gene_id ""; transcript_id ""; gene_name "Chinchilla_lanigera_partial_V1R8";
NW_004955603.1	.	pseudogene	442293	443577	.	-	.	gene_id ""; transcript_id ""; gene_name "Chinchilla_lanigera_psV1R1";
NW_004955465.1	.	pseudogene	12950616	12951851	.	-	.	gene_id ""; transcript_id ""; gene_name "Chinchilla_lanigera_psV1R10";
NW_004955421.1	.	pseudogene	22000775	22002698	.	+	.	gene_id ""; transcript_id ""; gene_name "Chinchilla_lanigera_psV1R11";
NW_004955465.1	.	pseudogene	12721257	12722934	.	-	.	gene_id ""; transcript_id ""; gene_name "Chinchilla_lanigera_psV1R12";
NW_004955603.1	.	pseudogene	448068	449262	.	+	.	gene_id ""; transcript_id ""; gene_name "Chinchilla_lanigera_psV1R13";
NW_004955414.1	.	pseudogene	14995014	14996193	.	-	.	gene_id ""; transcript_id ""; gene_name "Chinchilla_lanigera_psV1R14";
NW_004955429.1	.	pseudogene	12555638	12557198	.	-	.	gene_id ""; transcript_id ""; gene_name "Chinchilla_lanigera_psV1R15";
NW_004955494.1	.	pseudogene	8295060	8296314	.	-	.	gene_id ""; transcript_id ""; gene_name "Chinchilla_lanigera_psV1R16";
NW_004955465.1	.	pseudogene	12998969	13000175	.	+	.	gene_id ""; transcript_id ""; gene_name "Chinchilla_lanigera_psV1R17";
NW_004955465.1	.	pseudogene	12710240	12711929	.	-	.	gene_id ""; transcript_id ""; gene_name "Chinchilla_lanigera_psV1R18";
NW_004955558.1	.	pseudogene	498398	500165	.	-	.	gene_id ""; transcript_id ""; gene_name "Chinchilla_lanigera_psV1R19";
NW_004955429.1	.	pseudogene	15039935	15041336	.	-	.	gene_id ""; transcript_id ""; gene_name "Chinchilla_lanigera_psV1R2";
NW_004955604.1	.	pseudogene	474741	476649	.	+	.	gene_id ""; transcript_id ""; gene_name "Chinchilla_lanigera_psV1R20";
NW_004955465.1	.	pseudogene	12726833	12728021	.	-	.	gene_id ""; transcript_id ""; gene_name "Chinchilla_lanigera_psV1R21";
NW_004955603.1	.	pseudogene	146311	147928	.	-	.	gene_id ""; transcript_id ""; gene_name "Chinchilla_lanigera_psV1R22";
NW_004955567.1	.	pseudogene	614159	615473	.	-	.	gene_id ""; transcript_id ""; gene_name "Chinchilla_lanigera_psV1R23";
NW_004955465.1	.	pseudogene	12930440	12931925	.	-	.	gene_id ""; transcript_id ""; gene_name "Chinchilla_lanigera_psV1R24";
NW_004955558.1	.	pseudogene	417830	419099	.	-	.	gene_id ""; transcript_id ""; gene_name "Chinchilla_lanigera_psV1R25";
NW_004955603.1	.	pseudogene	447345	448503	.	-	.	gene_id ""; transcript_id ""; gene_name "Chinchilla_lanigera_psV1R26";
NW_004955494.1	.	pseudogene	8253989	8255480	.	-	.	gene_id ""; transcript_id ""; gene_name "Chinchilla_lanigera_psV1R27";
NW_004955465.1	.	pseudogene	12942164	12943319	.	+	.	gene_id ""; transcript_id ""; gene_name "Chinchilla_lanigera_psV1R28";
NW_004955569.1	.	pseudogene	807283	809065	.	+	.	gene_id ""; transcript_id ""; gene_name "Chinchilla_lanigera_psV1R29";
NW_004955409.1	.	pseudogene	38141248	38143192	.	-	.	gene_id ""; transcript_id ""; gene_name "Chinchilla_lanigera_psV1R3";
NW_004955569.1	.	pseudogene	1049790	1051218	.	-	.	gene_id ""; transcript_id ""; gene_name "Chinchilla_lanigera_psV1R30";
NW_004955584.1	.	pseudogene	622535	623981	.	-	.	gene_id ""; transcript_id ""; gene_name "Chinchilla_lanigera_psV1R31";
NW_004955558.1	.	pseudogene	378632	380048	.	-	.	gene_id ""; transcript_id ""; gene_name "Chinchilla_lanigera_psV1R32";
NW_004955494.1	.	pseudogene	8291680	8293132	.	-	.	gene_id ""; transcript_id ""; gene_name "Chinchilla_lanigera_psV1R33";
NW_004955584.1	.	pseudogene	528369	529968	.	-	.	gene_id ""; transcript_id ""; gene_name "Chinchilla_lanigera_psV1R34";
NW_004955558.1	.	pseudogene	416368	417787	.	-	.	gene_id ""; transcript_id ""; gene_name "Chinchilla_lanigera_psV1R35";
NW_004955584.1	.	pseudogene	583266	584670	.	-	.	gene_id ""; transcript_id ""; gene_name "Chinchilla_lanigera_psV1R36";
NW_004955465.1	.	pseudogene	13038442	13039761	.	+	.	gene_id ""; transcript_id ""; gene_name "Chinchilla_lanigera_psV1R37";
NW_004955569.1	.	pseudogene	1027622	1029056	.	-	.	gene_id ""; transcript_id ""; gene_name "Chinchilla_lanigera_psV1R38";
NW_004955465.1	.	pseudogene	13051405	13052518	.	-	.	gene_id ""; transcript_id ""; gene_name "Chinchilla_lanigera_psV1R39";
NW_004955569.1	.	pseudogene	1124647	1126258	.	-	.	gene_id ""; transcript_id ""; gene_name "Chinchilla_lanigera_psV1R4";
NW_004955584.1	.	pseudogene	368029	369412	.	-	.	gene_id ""; transcript_id ""; gene_name "Chinchilla_lanigera_psV1R40";
NW_004955483.1	.	pseudogene	288810	290334	.	+	.	gene_id ""; transcript_id ""; gene_name "Chinchilla_lanigera_psV1R41";
NW_004955494.1	.	pseudogene	8339072	8339981	.	-	.	gene_id ""; transcript_id ""; gene_name "Chinchilla_lanigera_psV1R42";
NW_004955603.1	.	pseudogene	449152	450613	.	-	.	gene_id ""; transcript_id ""; gene_name "Chinchilla_lanigera_psV1R43";
NW_004955421.1	.	pseudogene	21830069	21831314	.	-	.	gene_id ""; transcript_id ""; gene_name "Chinchilla_lanigera_psV1R44";
NW_004955569.1	.	pseudogene	883874	885623	.	+	.	gene_id ""; transcript_id ""; gene_name "Chinchilla_lanigera_psV1R45";
NW_004955603.1	.	pseudogene	92474	93659	.	+	.	gene_id ""; transcript_id ""; gene_name "Chinchilla_lanigera_psV1R46";
NW_004955421.1	.	pseudogene	22034246	22035530	.	+	.	gene_id ""; transcript_id ""; gene_name "Chinchilla_lanigera_psV1R47";
NW_004955603.1	.	pseudogene	525788	526994	.	-	.	gene_id ""; transcript_id ""; gene_name "Chinchilla_lanigera_psV1R48";
NW_004955465.1	.	pseudogene	12852058	12853393	.	+	.	gene_id ""; transcript_id ""; gene_name "Chinchilla_lanigera_psV1R49";
NW_004955429.1	.	pseudogene	15025694	15027209	.	+	.	gene_id ""; transcript_id ""; gene_name "Chinchilla_lanigera_psV1R5";
NW_004955421.1	.	pseudogene	21878760	21880410	.	-	.	gene_id ""; transcript_id ""; gene_name "Chinchilla_lanigera_psV1R50";
NW_004955465.1	.	pseudogene	12849393	12850578	.	+	.	gene_id ""; transcript_id ""; gene_name "Chinchilla_lanigera_psV1R51";
NW_004955465.1	.	pseudogene	12877399	12878806	.	+	.	gene_id ""; transcript_id ""; gene_name "Chinchilla_lanigera_psV1R52";
NW_004955465.1	.	pseudogene	12954422	12955547	.	-	.	gene_id ""; transcript_id ""; gene_name "Chinchilla_lanigera_psV1R53";
NW_004955465.1	.	pseudogene	13026482	13028036	.	-	.	gene_id ""; transcript_id ""; gene_name "Chinchilla_lanigera_psV1R54";
NW_004955465.1	.	pseudogene	12748442	12750050	.	-	.	gene_id ""; transcript_id ""; gene_name "Chinchilla_lanigera_psV1R55";
NW_004955421.1	.	pseudogene	22023352	22024516	.	+	.	gene_id ""; transcript_id ""; gene_name "Chinchilla_lanigera_psV1R56";
NW_004955465.1	.	pseudogene	12865536	12866997	.	+	.	gene_id ""; transcript_id ""; gene_name "Chinchilla_lanigera_psV1R57";
NW_004955429.1	.	pseudogene	12263829	12265374	.	-	.	gene_id ""; transcript_id ""; gene_name "Chinchilla_lanigera_psV1R58";
NW_004956007.1	.	pseudogene	2233	3451	.	-	.	gene_id ""; transcript_id ""; gene_name "Chinchilla_lanigera_psV1R59";
NW_004955421.1	.	pseudogene	21932247	21933897	.	+	.	gene_id ""; transcript_id ""; gene_name "Chinchilla_lanigera_psV1R6";
NW_004955465.1	.	pseudogene	12946420	12947848	.	-	.	gene_id ""; transcript_id ""; gene_name "Chinchilla_lanigera_psV1R60";
NW_004955483.1	.	pseudogene	192421	194005	.	+	.	gene_id ""; transcript_id ""; gene_name "Chinchilla_lanigera_psV1R61";
NW_004955569.1	.	pseudogene	839425	840784	.	-	.	gene_id ""; transcript_id ""; gene_name "Chinchilla_lanigera_psV1R62";
NW_004955603.1	.	pseudogene	81696	82469	.	-	.	gene_id ""; transcript_id ""; gene_name "Chinchilla_lanigera_psV1R63";
NW_004955490.1	.	pseudogene	6860152	6860919	.	+	.	gene_id ""; transcript_id ""; gene_name "Chinchilla_lanigera_psV1R64";
NW_004955594.1	.	pseudogene	573537	574824	.	+	.	gene_id ""; transcript_id ""; gene_name "Chinchilla_lanigera_psV1R7";
NW_004955569.1	.	pseudogene	1039463	1040999	.	-	.	gene_id ""; transcript_id ""; gene_name "Chinchilla_lanigera_psV1R8";
NW_004955558.1	.	pseudogene	21132	22344	.	+	.	gene_id ""; transcript_id ""; gene_name "Chinchilla_lanigera_psV1R9";
NW_003613581.1	.	gene	500956	501876	.	-	0	gene_id ""; transcript_id ""; gene_name "Cricetulus_griseus_intact_V1R90_3";
NW_003613584.1	.	gene	1718656	1719600	.	-	0	gene_id ""; transcript_id ""; gene_name "Cricetulus_griseus_intact_V1R54";
NW_003613584.1	.	gene	548425	549357	.	+	0	gene_id ""; transcript_id ""; gene_name "Cricetulus_griseus_intact_V1R94";
NW_003613777.1	.	gene	7052	7999	.	+	0	gene_id ""; transcript_id ""; gene_name "Cricetulus_griseus_intact_V1R4_4";
NW_003613898.1	.	gene	292475	293434	.	-	0	gene_id ""; transcript_id ""; gene_name "Cricetulus_griseus_intact_V1R4_49";
NW_003614101.1	.	gene	579462	580379	.	-	0	gene_id ""; transcript_id ""; gene_name "Cricetulus_griseus_intact_V1R4_23";
NW_003614101.1	.	gene	565304	566215	.	-	0	gene_id ""; transcript_id ""; gene_name "Cricetulus_griseus_intact_V1R4_39";
NW_003614101.1	.	gene	593690	594607	.	-	0	gene_id ""; transcript_id ""; gene_name "Cricetulus_griseus_intact_V1R4_5";
NW_003614101.1	.	gene	616702	617613	.	-	0	gene_id ""; transcript_id ""; gene_name "Cricetulus_griseus_intact_V1R4_51";
NW_003614101.1	.	gene	670646	671563	.	+	0	gene_id ""; transcript_id ""; gene_name "Cricetulus_griseus_intact_V1R4_17";
NW_003614101.1	.	gene	835249	836157	.	+	0	gene_id ""; transcript_id ""; gene_name "Cricetulus_griseus_intact_V1R4_32";
NW_003614101.1	.	gene	755007	755924	.	+	0	gene_id ""; transcript_id ""; gene_name "Cricetulus_griseus_intact_V1R4_48";
NW_003614101.1	.	gene	738849	739766	.	+	0	gene_id ""; transcript_id ""; gene_name "Cricetulus_griseus_intact_V1R4_53";
NW_003614101.1	.	gene	808044	808964	.	+	0	gene_id ""; transcript_id ""; gene_name "Cricetulus_griseus_intact_V1R4_66";
NW_003614101.1	.	gene	868375	869301	.	+	0	gene_id ""; transcript_id ""; gene_name "Cricetulus_griseus_intact_V1R4_9";
NW_003614101.1	.	gene	535106	536020	.	+	0	gene_id ""; transcript_id ""; gene_name "Cricetulus_griseus_intact_V1R90_2";
NW_003614167.1	.	gene	122751	123659	.	+	0	gene_id ""; transcript_id ""; gene_name "Cricetulus_griseus_intact_V1R2_3";
NW_003614505.1	.	gene	501511	502428	.	+	0	gene_id ""; transcript_id ""; gene_name "Cricetulus_griseus_intact_V1R4_70";
NW_003614705.1	.	gene	94227	95138	.	-	0	gene_id ""; transcript_id ""; gene_name "Cricetulus_griseus_intact_V1R2_2";
NW_003614705.1	.	gene	57112	58032	.	-	0	gene_id ""; transcript_id ""; gene_name "Cricetulus_griseus_intact_V1R4_18";
NW_003614705.1	.	gene	429693	430667	.	-	0	gene_id ""; transcript_id ""; gene_name "Cricetulus_griseus_intact_V1R4_21";
NW_003614705.1	.	gene	126524	127465	.	-	0	gene_id ""; transcript_id ""; gene_name "Cricetulus_griseus_intact_V1R4_25";
NW_003614705.1	.	gene	218793	219701	.	-	0	gene_id ""; transcript_id ""; gene_name "Cricetulus_griseus_intact_V1R4_3";
NW_003614705.1	.	gene	414743	415690	.	-	0	gene_id ""; transcript_id ""; gene_name "Cricetulus_griseus_intact_V1R4_44";
NW_003614705.1	.	gene	228751	229701	.	-	0	gene_id ""; transcript_id ""; gene_name "Cricetulus_griseus_intact_V1R4_54";
NW_003614705.1	.	gene	74127	75047	.	-	0	gene_id ""; transcript_id ""; gene_name "Cricetulus_griseus_intact_V1R4_60";
NW_003614705.1	.	gene	241211	242182	.	-	0	gene_id ""; transcript_id ""; gene_name "Cricetulus_griseus_intact_V1R4_69";
NW_003614705.1	.	gene	18399	19319	.	-	0	gene_id ""; transcript_id ""; gene_name "Cricetulus_griseus_intact_V1R4_71";
NW_003614705.1	.	gene	34618	35517	.	+	0	gene_id ""; transcript_id ""; gene_name "Cricetulus_griseus_intact_V1R4_19";
NW_003614705.1	.	gene	397224	398222	.	+	0	gene_id ""; transcript_id ""; gene_name "Cricetulus_griseus_intact_V1R4_36";
NW_003614705.1	.	gene	164719	165615	.	+	0	gene_id ""; transcript_id ""; gene_name "Cricetulus_griseus_intact_V1R4_42";
NW_003614705.1	.	gene	155699	156565	.	+	0	gene_id ""; transcript_id ""; gene_name "Cricetulus_griseus_intact_V1R4_62";
NW_003614721.1	.	gene	498188	499141	.	-	0	gene_id ""; transcript_id ""; gene_name "Cricetulus_griseus_intact_V1R1_2";
NW_003614721.1	.	gene	28171	29127	.	-	0	gene_id ""; transcript_id ""; gene_name "Cricetulus_griseus_intact_V1R3";
NW_003614721.1	.	gene	485402	486382	.	+	0	gene_id ""; transcript_id ""; gene_name "Cricetulus_griseus_intact_V1R1_1";
NW_003614721.1	.	gene	19640	20584	.	+	0	gene_id ""; transcript_id ""; gene_name "Cricetulus_griseus_intact_V1R4_6";
NW_003614743.1	.	gene	178181	179101	.	+	0	gene_id ""; transcript_id ""; gene_name "Cricetulus_griseus_intact_V1R4_14";
NW_003614743.1	.	gene	212279	213217	.	+	0	gene_id ""; transcript_id ""; gene_name "Cricetulus_griseus_intact_V1R4_30";
NW_003614743.1	.	gene	108677	109588	.	+	0	gene_id ""; transcript_id ""; gene_name "Cricetulus_griseus_intact_V1R4_55";
NW_003615035.1	.	gene	26210	27121	.	-	0	gene_id ""; transcript_id ""; gene_name "Cricetulus_griseus_intact_V1R4_16";
NW_003615035.1	.	gene	4913	5821	.	-	0	gene_id ""; transcript_id ""; gene_name "Cricetulus_griseus_intact_V1R4_72";
NW_003615035.1	.	gene	60886	61803	.	-	0	gene_id ""; transcript_id ""; gene_name "Cricetulus_griseus_intact_V1R90_1";
NW_003615362.1	.	gene	39395	40294	.	-	0	gene_id ""; transcript_id ""; gene_name "Cricetulus_griseus_intact_V1R4_58";
NW_003615362.1	.	gene	105755	106606	.	+	0	gene_id ""; transcript_id ""; gene_name "Cricetulus_griseus_intact_V1R1_4";
NW_003615362.1	.	gene	16243	17163	.	+	0	gene_id ""; transcript_id ""; gene_name "Cricetulus_griseus_intact_V1R4_61";
NW_003615383.1	.	gene	253750	254655	.	-	0	gene_id ""; transcript_id ""; gene_name "Cricetulus_griseus_intact_V1R4_64";
NW_003615383.1	.	gene	277762	278658	.	-	0	gene_id ""; transcript_id ""; gene_name "Cricetulus_griseus_intact_V1R4_65";
NW_003615417.1	.	gene	37150	38103	.	-	0	gene_id ""; transcript_id ""; gene_name "Cricetulus_griseus_intact_V1R1_3";
NW_003615417.1	.	gene	250487	251404	.	-	0	gene_id ""; transcript_id ""; gene_name "Cricetulus_griseus_intact_V1R2_4";
NW_003615417.1	.	gene	151949	152881	.	-	0	gene_id ""; transcript_id ""; gene_name "Cricetulus_griseus_intact_V1R4_1";
NW_003615417.1	.	gene	265517	266446	.	-	0	gene_id ""; transcript_id ""; gene_name "Cricetulus_griseus_intact_V1R4_20";
NW_003615417.1	.	gene	203221	204225	.	-	0	gene_id ""; transcript_id ""; gene_name "Cricetulus_griseus_intact_V1R4_27";
NW_003615417.1	.	gene	51386	52300	.	-	0	gene_id ""; transcript_id ""; gene_name "Cricetulus_griseus_intact_V1R4_41";
NW_003615417.1	.	gene	211769	212677	.	-	0	gene_id ""; transcript_id ""; gene_name "Cricetulus_griseus_intact_V1R4_45";
NW_003615417.1	.	gene	186792	187775	.	+	0	gene_id ""; transcript_id ""; gene_name "Cricetulus_griseus_intact_V1R4_13";
NW_003615417.1	.	gene	117745	118641	.	+	0	gene_id ""; transcript_id ""; gene_name "Cricetulus_griseus_intact_V1R4_37";
NW_003615417.1	.	gene	128497	129387	.	+	0	gene_id ""; transcript_id ""; gene_name "Cricetulus_griseus_intact_V1R4_57";
NW_003615417.1	.	gene	21805	22725	.	+	0	gene_id ""; transcript_id ""; gene_name "Cricetulus_griseus_intact_V1R4_68";
NW_003615798.1	.	gene	181775	182689	.	-	0	gene_id ""; transcript_id ""; gene_name "Cricetulus_griseus_intact_V1R4_38";
NW_003615869.1	.	gene	48295	49197	.	-	0	gene_id ""; transcript_id ""; gene_name "Cricetulus_griseus_intact_V1R4_15";
NW_003615869.1	.	gene	37517	38461	.	-	0	gene_id ""; transcript_id ""; gene_name "Cricetulus_griseus_intact_V1R4_74";
NW_003615869.1	.	gene	111733	112605	.	+	0	gene_id ""; transcript_id ""; gene_name "Cricetulus_griseus_intact_V1R4_10";
NW_003615869.1	.	gene	23026	23928	.	+	0	gene_id ""; transcript_id ""; gene_name "Cricetulus_griseus_intact_V1R4_28";
NW_003615869.1	.	gene	9041	9943	.	+	0	gene_id ""; transcript_id ""; gene_name "Cricetulus_griseus_intact_V1R4_46";
NW_003615869.1	.	gene	80525	81469	.	+	0	gene_id ""; transcript_id ""; gene_name "Cricetulus_griseus_intact_V1R4_67";
NW_003615869.1	.	gene	92787	93683	.	+	0	gene_id ""; transcript_id ""; gene_name "Cricetulus_griseus_intact_V1R4_73";
NW_003616318.1	.	gene	22400	23344	.	+	0	gene_id ""; transcript_id ""; gene_name "Cricetulus_griseus_intact_V1R4_11";
NW_003616318.1	.	gene	8942	9859	.	+	0	gene_id ""; transcript_id ""; gene_name "Cricetulus_griseus_intact_V1R4_35";
NW_003616474.1	.	gene	6461	7375	.	-	0	gene_id ""; transcript_id ""; gene_name "Cricetulus_griseus_intact_V1R4_29";
NW_003616474.1	.	gene	30230	31171	.	-	0	gene_id ""; transcript_id ""; gene_name "Cricetulus_griseus_intact_V1R4_52";
NW_003616474.1	.	gene	105340	106248	.	+	0	gene_id ""; transcript_id ""; gene_name "Cricetulus_griseus_intact_V1R4_31";
NW_003617101.1	.	gene	25122	26069	.	+	0	gene_id ""; transcript_id ""; gene_name "Cricetulus_griseus_intact_V1R4_59";
NW_003617101.1	.	gene	47789	48622	.	+	0	gene_id ""; transcript_id ""; gene_name "Cricetulus_griseus_intact_V1R4_8";
NW_003617320.1	.	gene	9845	10786	.	-	0	gene_id ""; transcript_id ""; gene_name "Cricetulus_griseus_intact_V1R4_26";
NW_003617320.1	.	gene	52647	53648	.	+	0	gene_id ""; transcript_id ""; gene_name "Cricetulus_griseus_intact_V1R4_24";
NW_003617320.1	.	gene	34599	35414	.	+	0	gene_id ""; transcript_id ""; gene_name "Cricetulus_griseus_intact_V1R4_75";
NW_003617321.1	.	gene	14881	15780	.	-	0	gene_id ""; transcript_id ""; gene_name "Cricetulus_griseus_intact_V1R4_12";
NW_003617321.1	.	gene	61929	62825	.	-	0	gene_id ""; transcript_id ""; gene_name "Cricetulus_griseus_intact_V1R4_50";
NW_003617321.1	.	gene	47314	48234	.	+	0	gene_id ""; transcript_id ""; gene_name "Cricetulus_griseus_intact_V1R4_34";
NW_003617321.1	.	gene	35790	36710	.	+	0	gene_id ""; transcript_id ""; gene_name "Cricetulus_griseus_intact_V1R4_47";
NW_003618183.1	.	gene	39045	39947	.	+	0	gene_id ""; transcript_id ""; gene_name "Cricetulus_griseus_intact_V1R4_56";
NW_003618183.1	.	gene	7196	8116	.	+	0	gene_id ""; transcript_id ""; gene_name "Cricetulus_griseus_intact_V1R4_7";
NW_003619166.1	.	gene	21506	22396	.	-	0	gene_id ""; transcript_id ""; gene_name "Cricetulus_griseus_intact_V1R4_63";
NW_003619166.1	.	gene	7945	8946	.	+	0	gene_id ""; transcript_id ""; gene_name "Cricetulus_griseus_intact_V1R4_33";
NW_003619346.1	.	gene	2667	3524	.	+	0	gene_id ""; transcript_id ""; gene_name "Cricetulus_griseus_intact_V1R2_1";
NW_003621167.1	.	gene	827	1735	.	-	0	gene_id ""; transcript_id ""; gene_name "Cricetulus_griseus_intact_V1R4_43";
NW_003621607.1	.	gene	5088	6032	.	+	0	gene_id ""; transcript_id ""; gene_name "Cricetulus_griseus_intact_V1R4_2";
NW_003621830.1	.	gene	2319	3239	.	+	0	gene_id ""; transcript_id ""; gene_name "Cricetulus_griseus_intact_V1R4_22";
NW_003621894.1	.	gene	5434	6351	.	-	0	gene_id ""; transcript_id ""; gene_name "Cricetulus_griseus_intact_V1R4_40";
NW_003657725.1	.	partial_gene	1	342	.	-	.	gene_id ""; transcript_id ""; gene_name "Cricetulus_griseus_partial_V1R1";
NW_003619474.1	.	partial_gene	18071	18859	.	-	.	gene_id ""; transcript_id ""; gene_name "Cricetulus_griseus_partial_V1R10";
NW_003614743.1	.	partial_gene	186742	187610	.	+	.	gene_id ""; transcript_id ""; gene_name "Cricetulus_griseus_partial_V1R11";
NW_003631308.1	.	partial_gene	168	599	.	+	.	gene_id ""; transcript_id ""; gene_name "Cricetulus_griseus_partial_V1R12";
NW_003614101.1	.	partial_gene	689818	690380	.	+	.	gene_id ""; transcript_id ""; gene_name "Cricetulus_griseus_partial_V1R13";
NW_003620185.1	.	partial_gene	2363	2950	.	+	.	gene_id ""; transcript_id ""; gene_name "Cricetulus_griseus_partial_V1R14";
NW_003614721.1	.	partial_gene	2159	2966	.	+	.	gene_id ""; transcript_id ""; gene_name "Cricetulus_griseus_partial_V1R15";
NW_003638177.1	.	partial_gene	1	824	.	-	.	gene_id ""; transcript_id ""; gene_name "Cricetulus_griseus_partial_V1R16";
NW_003643102.1	.	partial_gene	1	911	.	-	.	gene_id ""; transcript_id ""; gene_name "Cricetulus_griseus_partial_V1R17";
NW_003614705.1	.	partial_gene	544931	545835	.	+	.	gene_id ""; transcript_id ""; gene_name "Cricetulus_griseus_partial_V1R18";
NW_003619223.1	.	partial_gene	5799	6104	.	+	.	gene_id ""; transcript_id ""; gene_name "Cricetulus_griseus_partial_V1R19";
NW_003624082.1	.	partial_gene	2940	3239	.	+	.	gene_id ""; transcript_id ""; gene_name "Cricetulus_griseus_partial_V1R2";
NW_003653329.1	.	partial_gene	206	724	.	+	.	gene_id ""; transcript_id ""; gene_name "Cricetulus_griseus_partial_V1R3";
NW_003618283.1	.	partial_gene	8200	8570	.	+	.	gene_id ""; transcript_id ""; gene_name "Cricetulus_griseus_partial_V1R4";
NW_003653927.1	.	partial_gene	1	711	.	+	.	gene_id ""; transcript_id ""; gene_name "Cricetulus_griseus_partial_V1R5";
NW_003617896.1	.	partial_gene	46827	47243	.	+	.	gene_id ""; transcript_id ""; gene_name "Cricetulus_griseus_partial_V1R6";
NW_003629204.1	.	partial_gene	1326	1757	.	+	.	gene_id ""; transcript_id ""; gene_name "Cricetulus_griseus_partial_V1R7";
NW_003684889.1	.	partial_gene	1	354	.	+	.	gene_id ""; transcript_id ""; gene_name "Cricetulus_griseus_partial_V1R8";
NW_003617321.1	.	partial_gene	3	647	.	+	.	gene_id ""; transcript_id ""; gene_name "Cricetulus_griseus_partial_V1R9";
NW_003615417.1	.	pseudogene	232288	233389	.	-	.	gene_id ""; transcript_id ""; gene_name "Cricetulus_griseus_psV1R1";
NW_003633732.1	.	pseudogene	1	925	.	-	.	gene_id ""; transcript_id ""; gene_name "Cricetulus_griseus_psV1R10";
NW_003672390.1	.	pseudogene	1	467	.	-	.	gene_id ""; transcript_id ""; gene_name "Cricetulus_griseus_psV1R11";
NW_003620761.1	.	pseudogene	2081	4019	.	-	.	gene_id ""; transcript_id ""; gene_name "Cricetulus_griseus_psV1R12";
NW_003625907.1	.	pseudogene	1	1307	.	+	.	gene_id ""; transcript_id ""; gene_name "Cricetulus_griseus_psV1R13";
NW_003621598.1	.	pseudogene	1	999	.	-	.	gene_id ""; transcript_id ""; gene_name "Cricetulus_griseus_psV1R14";
NW_003613584.1	.	pseudogene	552524	553787	.	+	.	gene_id ""; transcript_id ""; gene_name "Cricetulus_griseus_psV1R15";
NW_003662457.1	.	pseudogene	1	561	.	+	.	gene_id ""; transcript_id ""; gene_name "Cricetulus_griseus_psV1R16";
NW_003626184.1	.	pseudogene	1558	2372	.	+	.	gene_id ""; transcript_id ""; gene_name "Cricetulus_griseus_psV1R17";
NW_003615362.1	.	pseudogene	73987	75883	.	-	.	gene_id ""; transcript_id ""; gene_name "Cricetulus_griseus_psV1R18";
NW_003614101.1	.	pseudogene	786955	788563	.	+	.	gene_id ""; transcript_id ""; gene_name "Cricetulus_griseus_psV1R19";
NW_003614705.1	.	pseudogene	84653	86543	.	+	.	gene_id ""; transcript_id ""; gene_name "Cricetulus_griseus_psV1R2";
NW_003620308.1	.	pseudogene	11213	12376	.	+	.	gene_id ""; transcript_id ""; gene_name "Cricetulus_griseus_psV1R20";
NW_003619166.1	.	pseudogene	13827	15206	.	+	.	gene_id ""; transcript_id ""; gene_name "Cricetulus_griseus_psV1R21";
NW_003618522.1	.	pseudogene	15374	16449	.	-	.	gene_id ""; transcript_id ""; gene_name "Cricetulus_griseus_psV1R22";
NW_003615298.1	.	pseudogene	66905	67876	.	-	.	gene_id ""; transcript_id ""; gene_name "Cricetulus_griseus_psV1R23";
NW_003614705.1	.	pseudogene	207460	209194	.	-	.	gene_id ""; transcript_id ""; gene_name "Cricetulus_griseus_psV1R24";
NW_003618183.1	.	pseudogene	20298	21810	.	+	.	gene_id ""; transcript_id ""; gene_name "Cricetulus_griseus_psV1R25";
NW_003614167.1	.	pseudogene	108564	110070	.	-	.	gene_id ""; transcript_id ""; gene_name "Cricetulus_griseus_psV1R26";
NW_003619730.1	.	pseudogene	16422	17502	.	+	.	gene_id ""; transcript_id ""; gene_name "Cricetulus_griseus_psV1R27";
NW_003615869.1	.	pseudogene	140723	142112	.	+	.	gene_id ""; transcript_id ""; gene_name "Cricetulus_griseus_psV1R28";
NW_003615417.1	.	pseudogene	39671	41174	.	-	.	gene_id ""; transcript_id ""; gene_name "Cricetulus_griseus_psV1R29";
NW_003681482.1	.	pseudogene	1	383	.	+	.	gene_id ""; transcript_id ""; gene_name "Cricetulus_griseus_psV1R3";
NW_003613584.1	.	pseudogene	517874	519080	.	+	.	gene_id ""; transcript_id ""; gene_name "Cricetulus_griseus_psV1R30";
NW_003614101.1	.	pseudogene	718643	719975	.	+	.	gene_id ""; transcript_id ""; gene_name "Cricetulus_griseus_psV1R31";
NW_003683711.1	.	pseudogene	1	364	.	+	.	gene_id ""; transcript_id ""; gene_name "Cricetulus_griseus_psV1R32";
NW_003644140.1	.	pseudogene	1	896	.	-	.	gene_id ""; transcript_id ""; gene_name "Cricetulus_griseus_psV1R33";
NW_003622947.1	.	pseudogene	2780	3965	.	-	.	gene_id ""; transcript_id ""; gene_name "Cricetulus_griseus_psV1R34";
NW_003615417.1	.	pseudogene	138768	140691	.	-	.	gene_id ""; transcript_id ""; gene_name "Cricetulus_griseus_psV1R35";
NW_003615362.1	.	pseudogene	31568	32789	.	-	.	gene_id ""; transcript_id ""; gene_name "Cricetulus_griseus_psV1R36";
NW_003615869.1	.	pseudogene	129134	130544	.	+	.	gene_id ""; transcript_id ""; gene_name "Cricetulus_griseus_psV1R37";
NW_003616031.1	.	pseudogene	85611	87504	.	-	.	gene_id ""; transcript_id ""; gene_name "Cricetulus_griseus_psV1R38";
NW_003614721.1	.	pseudogene	3782	5132	.	+	.	gene_id ""; transcript_id ""; gene_name "Cricetulus_griseus_psV1R39";
NW_003672035.1	.	pseudogene	1	470	.	+	.	gene_id ""; transcript_id ""; gene_name "Cricetulus_griseus_psV1R4";
NW_003615362.1	.	pseudogene	45615	46755	.	+	.	gene_id ""; transcript_id ""; gene_name "Cricetulus_griseus_psV1R40";
NW_003614280.1	.	pseudogene	331173	332514	.	+	.	gene_id ""; transcript_id ""; gene_name "Cricetulus_griseus_psV1R41";
NW_003615417.1	.	pseudogene	189811	190981	.	-	.	gene_id ""; transcript_id ""; gene_name "Cricetulus_griseus_psV1R42";
NW_003615417.1	.	pseudogene	221743	223321	.	-	.	gene_id ""; transcript_id ""; gene_name "Cricetulus_griseus_psV1R43";
NW_003628423.1	.	pseudogene	646	1872	.	+	.	gene_id ""; transcript_id ""; gene_name "Cricetulus_griseus_psV1R44";
NW_003675702.1	.	pseudogene	215	436	.	+	.	gene_id ""; transcript_id ""; gene_name "Cricetulus_griseus_psV1R45";
NW_003614705.1	.	pseudogene	112754	114098	.	-	.	gene_id ""; transcript_id ""; gene_name "Cricetulus_griseus_psV1R46";
NW_003614743.1	.	pseudogene	193054	194611	.	+	.	gene_id ""; transcript_id ""; gene_name "Cricetulus_griseus_psV1R47";
NW_003615383.1	.	pseudogene	262209	263787	.	-	.	gene_id ""; transcript_id ""; gene_name "Cricetulus_griseus_psV1R48";
NW_003613584.1	.	pseudogene	534518	536495	.	+	.	gene_id ""; transcript_id ""; gene_name "Cricetulus_griseus_psV1R49";
NW_003614167.1	.	pseudogene	30568	31975	.	-	.	gene_id ""; transcript_id ""; gene_name "Cricetulus_griseus_psV1R5";
NW_003622439.1	.	pseudogene	3945	4770	.	-	.	gene_id ""; transcript_id ""; gene_name "Cricetulus_griseus_psV1R50";
NW_003625030.1	.	pseudogene	1908	2763	.	+	.	gene_id ""; transcript_id ""; gene_name "Cricetulus_griseus_psV1R51";
NW_003613676.1	.	pseudogene	2606993	2608556	.	-	.	gene_id ""; transcript_id ""; gene_name "Cricetulus_griseus_psV1R52";
NW_003618386.1	.	pseudogene	12110	12687	.	+	.	gene_id ""; transcript_id ""; gene_name "Cricetulus_griseus_psV1R53";
NW_003614743.1	.	pseudogene	196737	198123	.	+	.	gene_id ""; transcript_id ""; gene_name "Cricetulus_griseus_psV1R54";
NW_003622038.1	.	pseudogene	1	1043	.	-	.	gene_id ""; transcript_id ""; gene_name "Cricetulus_griseus_psV1R55";
NW_003622967.1	.	pseudogene	1	1210	.	+	.	gene_id ""; transcript_id ""; gene_name "Cricetulus_griseus_psV1R56";
NW_003614705.1	.	pseudogene	476316	477687	.	-	.	gene_id ""; transcript_id ""; gene_name "Cricetulus_griseus_psV1R57";
NW_003619372.1	.	pseudogene	6492	8040	.	-	.	gene_id ""; transcript_id ""; gene_name "Cricetulus_griseus_psV1R58";
NW_003615417.1	.	pseudogene	121318	122590	.	-	.	gene_id ""; transcript_id ""; gene_name "Cricetulus_griseus_psV1R59";
NW_003617887.1	.	pseudogene	28402	30064	.	-	.	gene_id ""; transcript_id ""; gene_name "Cricetulus_griseus_psV1R6";
NW_003615869.1	.	pseudogene	64534	66430	.	+	.	gene_id ""; transcript_id ""; gene_name "Cricetulus_griseus_psV1R60";
NW_003644511.1	.	pseudogene	1	887	.	-	.	gene_id ""; transcript_id ""; gene_name "Cricetulus_griseus_psV1R61";
NW_003644339.1	.	pseudogene	1	891	.	+	.	gene_id ""; transcript_id ""; gene_name "Cricetulus_griseus_psV1R62";
NW_003621820.1	.	pseudogene	415	1600	.	+	.	gene_id ""; transcript_id ""; gene_name "Cricetulus_griseus_psV1R63";
NW_003619090.1	.	pseudogene	8827	10774	.	+	.	gene_id ""; transcript_id ""; gene_name "Cricetulus_griseus_psV1R64";
NW_003617887.1	.	pseudogene	42145	43711	.	+	.	gene_id ""; transcript_id ""; gene_name "Cricetulus_griseus_psV1R65";
NW_003615869.1	.	pseudogene	133814	135002	.	+	.	gene_id ""; transcript_id ""; gene_name "Cricetulus_griseus_psV1R66";
NW_003615417.1	.	pseudogene	69982	71863	.	-	.	gene_id ""; transcript_id ""; gene_name "Cricetulus_griseus_psV1R67";
NW_003617230.1	.	pseudogene	27001	28153	.	+	.	gene_id ""; transcript_id ""; gene_name "Cricetulus_griseus_psV1R68";
NW_003615417.1	.	pseudogene	84914	86351	.	+	.	gene_id ""; transcript_id ""; gene_name "Cricetulus_griseus_psV1R69";
NW_003618876.1	.	pseudogene	5777	6894	.	-	.	gene_id ""; transcript_id ""; gene_name "Cricetulus_griseus_psV1R7";
NW_003615417.1	.	pseudogene	3531	4523	.	+	.	gene_id ""; transcript_id ""; gene_name "Cricetulus_griseus_psV1R70";
NW_003613866.1	.	pseudogene	1641979	1643089	.	-	.	gene_id ""; transcript_id ""; gene_name "Cricetulus_griseus_psV1R71";
NW_003622838.1	.	pseudogene	1	746	.	-	.	gene_id ""; transcript_id ""; gene_name "Cricetulus_griseus_psV1R72";
NW_003636296.1	.	pseudogene	1	1187	.	+	.	gene_id ""; transcript_id ""; gene_name "Cricetulus_griseus_psV1R73";
NW_003617320.1	.	pseudogene	62620	63826	.	+	.	gene_id ""; transcript_id ""; gene_name "Cricetulus_griseus_psV1R74";
NW_003617320.1	.	pseudogene	1514	2984	.	+	.	gene_id ""; transcript_id ""; gene_name "Cricetulus_griseus_psV1R75";
NW_003685527.1	.	pseudogene	1	350	.	+	.	gene_id ""; transcript_id ""; gene_name "Cricetulus_griseus_psV1R76";
NW_003618183.1	.	pseudogene	35262	36765	.	+	.	gene_id ""; transcript_id ""; gene_name "Cricetulus_griseus_psV1R77";
NW_003633425.1	.	pseudogene	1	1150	.	+	.	gene_id ""; transcript_id ""; gene_name "Cricetulus_griseus_psV1R78";
NW_003693939.1	.	pseudogene	1	290	.	-	.	gene_id ""; transcript_id ""; gene_name "Cricetulus_griseus_psV1R79";
NW_003615869.1	.	pseudogene	119025	120300	.	+	.	gene_id ""; transcript_id ""; gene_name "Cricetulus_griseus_psV1R8";
NW_003615362.1	.	pseudogene	62690	64619	.	-	.	gene_id ""; transcript_id ""; gene_name "Cricetulus_griseus_psV1R80";
NW_003621066.1	.	pseudogene	2438	3623	.	-	.	gene_id ""; transcript_id ""; gene_name "Cricetulus_griseus_psV1R81";
NW_003656190.1	.	pseudogene	1	665	.	+	.	gene_id ""; transcript_id ""; gene_name "Cricetulus_griseus_psV1R82";
NW_003667433.1	.	pseudogene	1	510	.	-	.	gene_id ""; transcript_id ""; gene_name "Cricetulus_griseus_psV1R83";
NW_003613584.1	.	pseudogene	489090	490962	.	-	.	gene_id ""; transcript_id ""; gene_name "Cricetulus_griseus_psV1R84";
NW_003614167.1	.	pseudogene	41624	43346	.	-	.	gene_id ""; transcript_id ""; gene_name "Cricetulus_griseus_psV1R85";
NW_003615035.1	.	pseudogene	42488	44390	.	-	.	gene_id ""; transcript_id ""; gene_name "Cricetulus_griseus_psV1R86";
NW_003619392.1	.	pseudogene	16949	17787	.	-	.	gene_id ""; transcript_id ""; gene_name "Cricetulus_griseus_psV1R87";
NW_003620619.1	.	pseudogene	11461	12384	.	+	.	gene_id ""; transcript_id ""; gene_name "Cricetulus_griseus_psV1R88";
NW_003675748.1	.	pseudogene	37	435	.	-	.	gene_id ""; transcript_id ""; gene_name "Cricetulus_griseus_psV1R89";
NW_003619653.1	.	pseudogene	3572	4687	.	-	.	gene_id ""; transcript_id ""; gene_name "Cricetulus_griseus_psV1R9";
NW_003614536.1	.	pseudogene	673508	673941	.	-	.	gene_id ""; transcript_id ""; gene_name "Cricetulus_griseus_psV1R90";
NW_003666281.1	.	pseudogene	1	435	.	-	.	gene_id ""; transcript_id ""; gene_name "Cricetulus_griseus_psV1R91";
NW_003660367.1	.	pseudogene	282	587	.	-	.	gene_id ""; transcript_id ""; gene_name "Cricetulus_griseus_psV1R92";
NW_003623447.1	.	pseudogene	1975	2325	.	+	.	gene_id ""; transcript_id ""; gene_name "Cricetulus_griseus_psV1R93";
NW_003617320.1	.	pseudogene	69133	69474	.	+	.	gene_id ""; transcript_id ""; gene_name "Cricetulus_griseus_psV1R94";
NW_012267228.1	.	gene	740117	741031	.	-	0	gene_id ""; transcript_id ""; gene_name "Dipodomys_ordii_intact_V1R48";
NW_012267243.1	.	gene	14921505	14922476	.	-	0	gene_id ""; transcript_id ""; gene_name "Dipodomys_ordii_intact_ancV1R";
NW_012267243.1	.	gene	1459274	1460176	.	+	0	gene_id ""; transcript_id ""; gene_name "Dipodomys_ordii_intact_V1R4_41";
NW_012267243.1	.	gene	1431150	1432064	.	+	0	gene_id ""; transcript_id ""; gene_name "Dipodomys_ordii_intact_V1R90_6";
NW_012267321.1	.	gene	3869871	3870785	.	-	0	gene_id ""; transcript_id ""; gene_name "Dipodomys_ordii_intact_V1R1_10";
NW_012267321.1	.	gene	4300219	4301124	.	-	0	gene_id ""; transcript_id ""; gene_name "Dipodomys_ordii_intact_V1R1_2";
NW_012267321.1	.	gene	4420274	4421185	.	-	0	gene_id ""; transcript_id ""; gene_name "Dipodomys_ordii_intact_V1R1_3";
NW_012267321.1	.	gene	4197524	4198444	.	-	0	gene_id ""; transcript_id ""; gene_name "Dipodomys_ordii_intact_V1R1_4";
NW_012267321.1	.	gene	4476113	4477024	.	-	0	gene_id ""; transcript_id ""; gene_name "Dipodomys_ordii_intact_V1R1_7";
NW_012267321.1	.	gene	2870406	2871335	.	-	0	gene_id ""; transcript_id ""; gene_name "Dipodomys_ordii_intact_V1R4_3";
NW_012267321.1	.	gene	4035823	4036743	.	+	0	gene_id ""; transcript_id ""; gene_name "Dipodomys_ordii_intact_V1R1_6";
NW_012267321.1	.	gene	2239429	2240355	.	+	0	gene_id ""; transcript_id ""; gene_name "Dipodomys_ordii_intact_V1R4_12";
NW_012267321.1	.	gene	2662330	2663256	.	+	0	gene_id ""; transcript_id ""; gene_name "Dipodomys_ordii_intact_V1R4_13";
NW_012267321.1	.	gene	2696202	2697131	.	+	0	gene_id ""; transcript_id ""; gene_name "Dipodomys_ordii_intact_V1R4_15";
NW_012267321.1	.	gene	3097603	3098532	.	+	0	gene_id ""; transcript_id ""; gene_name "Dipodomys_ordii_intact_V1R4_19";
NW_012267321.1	.	gene	2328729	2329658	.	+	0	gene_id ""; transcript_id ""; gene_name "Dipodomys_ordii_intact_V1R4_21";
NW_012267321.1	.	gene	2492418	2493347	.	+	0	gene_id ""; transcript_id ""; gene_name "Dipodomys_ordii_intact_V1R4_27";
NW_012267321.1	.	gene	2466976	2467866	.	+	0	gene_id ""; transcript_id ""; gene_name "Dipodomys_ordii_intact_V1R4_34";
NW_012267321.1	.	gene	2290584	2291513	.	+	0	gene_id ""; transcript_id ""; gene_name "Dipodomys_ordii_intact_V1R4_35";
NW_012267321.1	.	gene	2565682	2566503	.	+	0	gene_id ""; transcript_id ""; gene_name "Dipodomys_ordii_intact_V1R4_38";
NW_012267321.1	.	gene	2933392	2934321	.	+	0	gene_id ""; transcript_id ""; gene_name "Dipodomys_ordii_intact_V1R4_39";
NW_012267321.1	.	gene	2216097	2217026	.	+	0	gene_id ""; transcript_id ""; gene_name "Dipodomys_ordii_intact_V1R4_6";
NW_012267321.1	.	gene	111178	112041	.	+	0	gene_id ""; transcript_id ""; gene_name "Dipodomys_ordii_intact_V1R4_7";
NW_012267321.1	.	gene	37580	38521	.	+	0	gene_id ""; transcript_id ""; gene_name "Dipodomys_ordii_intact_V1R90_1";
NW_012267321.1	.	gene	207954	208886	.	+	0	gene_id ""; transcript_id ""; gene_name "Dipodomys_ordii_intact_V1R90_2";
NW_012267321.1	.	gene	79112	80044	.	+	0	gene_id ""; transcript_id ""; gene_name "Dipodomys_ordii_intact_V1R90_3";
NW_012267354.1	.	gene	2875467	2876426	.	-	0	gene_id ""; transcript_id ""; gene_name "Dipodomys_ordii_intact_V1R3";
NW_012267354.1	.	gene	3013577	3014512	.	-	0	gene_id ""; transcript_id ""; gene_name "Dipodomys_ordii_intact_V1R4_10";
NW_012267354.1	.	gene	2823827	2824717	.	-	0	gene_id ""; transcript_id ""; gene_name "Dipodomys_ordii_intact_V1R4_17";
NW_012267354.1	.	gene	2923303	2924199	.	-	0	gene_id ""; transcript_id ""; gene_name "Dipodomys_ordii_intact_V1R4_23";
NW_012267354.1	.	gene	2900681	2901589	.	-	0	gene_id ""; transcript_id ""; gene_name "Dipodomys_ordii_intact_V1R4_28";
NW_012267354.1	.	gene	2955064	2955948	.	-	0	gene_id ""; transcript_id ""; gene_name "Dipodomys_ordii_intact_V1R4_30";
NW_012267354.1	.	gene	2867525	2868415	.	-	0	gene_id ""; transcript_id ""; gene_name "Dipodomys_ordii_intact_V1R4_37";
NW_012267354.1	.	gene	2847477	2848373	.	-	0	gene_id ""; transcript_id ""; gene_name "Dipodomys_ordii_intact_V1R4_4";
NW_012267354.1	.	gene	2982143	2983078	.	-	0	gene_id ""; transcript_id ""; gene_name "Dipodomys_ordii_intact_V1R4_43";
NW_012267354.1	.	gene	2830060	2830989	.	-	0	gene_id ""; transcript_id ""; gene_name "Dipodomys_ordii_intact_V1R4_8";
NW_012267369.1	.	gene	124436	125359	.	-	0	gene_id ""; transcript_id ""; gene_name "Dipodomys_ordii_intact_V1R94";
NW_012267407.1	.	gene	31849	32760	.	-	0	gene_id ""; transcript_id ""; gene_name "Dipodomys_ordii_intact_V1R1_8";
NW_012267407.1	.	gene	490242	491093	.	-	0	gene_id ""; transcript_id ""; gene_name "Dipodomys_ordii_intact_V1R4_44";
NW_012267422.1	.	gene	3784	4698	.	-	0	gene_id ""; transcript_id ""; gene_name "Dipodomys_ordii_intact_V1R2";
NW_012267422.1	.	gene	37335	38231	.	-	0	gene_id ""; transcript_id ""; gene_name "Dipodomys_ordii_intact_V1R46";
NW_012267422.1	.	gene	47123	48025	.	+	0	gene_id ""; transcript_id ""; gene_name "Dipodomys_ordii_intact_V1R4_9";
NW_012267466.1	.	gene	56124	57071	.	-	0	gene_id ""; transcript_id ""; gene_name "Dipodomys_ordii_intact_V1R4_16";
NW_012267466.1	.	gene	80358	81266	.	-	0	gene_id ""; transcript_id ""; gene_name "Dipodomys_ordii_intact_V1R4_32";
NW_012267466.1	.	gene	147769	148725	.	-	0	gene_id ""; transcript_id ""; gene_name "Dipodomys_ordii_intact_V1R4_42";
NW_012267466.1	.	gene	369995	370942	.	-	0	gene_id ""; transcript_id ""; gene_name "Dipodomys_ordii_intact_V1R41";
NW_012267466.1	.	gene	269328	270260	.	-	0	gene_id ""; transcript_id ""; gene_name "Dipodomys_ordii_intact_V1R90_4";
NW_012267466.1	.	gene	335775	336707	.	-	0	gene_id ""; transcript_id ""; gene_name "Dipodomys_ordii_intact_V1R90_5";
NW_012267466.1	.	gene	100527	101435	.	+	0	gene_id ""; transcript_id ""; gene_name "Dipodomys_ordii_intact_V1R4_24";
NW_012267509.1	.	gene	234136	235035	.	-	0	gene_id ""; transcript_id ""; gene_name "Dipodomys_ordii_intact_V1R4_11";
NW_012267509.1	.	gene	203495	204394	.	-	0	gene_id ""; transcript_id ""; gene_name "Dipodomys_ordii_intact_V1R4_14";
NW_012267509.1	.	gene	165964	166881	.	-	0	gene_id ""; transcript_id ""; gene_name "Dipodomys_ordii_intact_V1R4_18";
NW_012267509.1	.	gene	36708	37643	.	-	0	gene_id ""; transcript_id ""; gene_name "Dipodomys_ordii_intact_V1R4_2";
NW_012267509.1	.	gene	157578	158468	.	-	0	gene_id ""; transcript_id ""; gene_name "Dipodomys_ordii_intact_V1R4_22";
NW_012267509.1	.	gene	143324	144256	.	-	0	gene_id ""; transcript_id ""; gene_name "Dipodomys_ordii_intact_V1R4_26";
NW_012267509.1	.	gene	103700	104635	.	-	0	gene_id ""; transcript_id ""; gene_name "Dipodomys_ordii_intact_V1R4_29";
NW_012267509.1	.	gene	219270	220169	.	-	0	gene_id ""; transcript_id ""; gene_name "Dipodomys_ordii_intact_V1R4_31";
NW_012267509.1	.	gene	125825	126709	.	-	0	gene_id ""; transcript_id ""; gene_name "Dipodomys_ordii_intact_V1R4_33";
NW_012267509.1	.	gene	193927	194844	.	-	0	gene_id ""; transcript_id ""; gene_name "Dipodomys_ordii_intact_V1R4_36";
NW_012267509.1	.	gene	6980	7915	.	-	0	gene_id ""; transcript_id ""; gene_name "Dipodomys_ordii_intact_V1R4_40";
NW_012267509.1	.	gene	245906	246850	.	+	0	gene_id ""; transcript_id ""; gene_name "Dipodomys_ordii_intact_V1R4_1";
NW_012267509.1	.	gene	284586	285524	.	+	0	gene_id ""; transcript_id ""; gene_name "Dipodomys_ordii_intact_V1R4_20";
NW_012267509.1	.	gene	254704	255600	.	+	0	gene_id ""; transcript_id ""; gene_name "Dipodomys_ordii_intact_V1R4_5";
NW_012267586.1	.	gene	21858	22778	.	+	0	gene_id ""; transcript_id ""; gene_name "Dipodomys_ordii_intact_V1R1_1";
NW_012267605.1	.	gene	11379	12290	.	+	0	gene_id ""; transcript_id ""; gene_name "Dipodomys_ordii_intact_V1R1_9";
NW_012267745.1	.	gene	36368	37288	.	+	0	gene_id ""; transcript_id ""; gene_name "Dipodomys_ordii_intact_V1R1_5";
NW_012277503.1	.	gene	18	917	.	+	0	gene_id ""; transcript_id ""; gene_name "Dipodomys_ordii_intact_V1R4_25";
NW_012267354.1	.	partial_gene	2977680	2978129	.	-	.	gene_id ""; transcript_id ""; gene_name "Dipodomys_ordii_partial_V1R1";
NW_012267579.1	.	partial_gene	30139	30899	.	+	.	gene_id ""; transcript_id ""; gene_name "Dipodomys_ordii_partial_V1R2";
NW_012267509.1	.	partial_gene	323272	323737	.	-	.	gene_id ""; transcript_id ""; gene_name "Dipodomys_ordii_partial_V1R3";
NW_012267509.1	.	partial_gene	58417	59033	.	-	.	gene_id ""; transcript_id ""; gene_name "Dipodomys_ordii_partial_V1R4";
NW_012267321.1	.	pseudogene	2518859	2520269	.	+	.	gene_id ""; transcript_id ""; gene_name "Dipodomys_ordii_psV1R1";
NW_012267321.1	.	pseudogene	4347565	4348786	.	-	.	gene_id ""; transcript_id ""; gene_name "Dipodomys_ordii_psV1R10";
NW_012267321.1	.	pseudogene	4342973	4344392	.	-	.	gene_id ""; transcript_id ""; gene_name "Dipodomys_ordii_psV1R100";
NW_012267321.1	.	pseudogene	4178896	4180369	.	-	.	gene_id ""; transcript_id ""; gene_name "Dipodomys_ordii_psV1R101";
NW_012267321.1	.	pseudogene	148384	149374	.	+	.	gene_id ""; transcript_id ""; gene_name "Dipodomys_ordii_psV1R102";
NW_012267579.1	.	pseudogene	21927	22895	.	+	.	gene_id ""; transcript_id ""; gene_name "Dipodomys_ordii_psV1R103";
NW_012267321.1	.	pseudogene	3182178	3183522	.	-	.	gene_id ""; transcript_id ""; gene_name "Dipodomys_ordii_psV1R104";
NW_012267321.1	.	pseudogene	4045604	4046714	.	+	.	gene_id ""; transcript_id ""; gene_name "Dipodomys_ordii_psV1R105";
NW_012267321.1	.	pseudogene	3972048	3973962	.	+	.	gene_id ""; transcript_id ""; gene_name "Dipodomys_ordii_psV1R106";
NW_012267745.1	.	pseudogene	43974	45328	.	+	.	gene_id ""; transcript_id ""; gene_name "Dipodomys_ordii_psV1R107";
NW_012267407.1	.	pseudogene	5613	7218	.	-	.	gene_id ""; transcript_id ""; gene_name "Dipodomys_ordii_psV1R108";
NW_012267321.1	.	pseudogene	4389429	4391133	.	-	.	gene_id ""; transcript_id ""; gene_name "Dipodomys_ordii_psV1R109";
NW_012267407.1	.	pseudogene	40848	42624	.	-	.	gene_id ""; transcript_id ""; gene_name "Dipodomys_ordii_psV1R11";
NW_012267509.1	.	pseudogene	134918	136508	.	-	.	gene_id ""; transcript_id ""; gene_name "Dipodomys_ordii_psV1R110";
NW_012267321.1	.	pseudogene	3192030	3193452	.	-	.	gene_id ""; transcript_id ""; gene_name "Dipodomys_ordii_psV1R111";
NW_012267321.1	.	pseudogene	3243907	3245365	.	-	.	gene_id ""; transcript_id ""; gene_name "Dipodomys_ordii_psV1R112";
NW_012267466.1	.	pseudogene	282487	283888	.	-	.	gene_id ""; transcript_id ""; gene_name "Dipodomys_ordii_psV1R113";
NW_012267407.1	.	pseudogene	87520	89122	.	-	.	gene_id ""; transcript_id ""; gene_name "Dipodomys_ordii_psV1R114";
NW_012267605.1	.	pseudogene	51704	53207	.	+	.	gene_id ""; transcript_id ""; gene_name "Dipodomys_ordii_psV1R115";
NW_012267466.1	.	pseudogene	110883	112110	.	+	.	gene_id ""; transcript_id ""; gene_name "Dipodomys_ordii_psV1R116";
NW_012267466.1	.	pseudogene	212430	214188	.	+	.	gene_id ""; transcript_id ""; gene_name "Dipodomys_ordii_psV1R117";
NW_012267321.1	.	pseudogene	2422763	2424293	.	+	.	gene_id ""; transcript_id ""; gene_name "Dipodomys_ordii_psV1R118";
NW_012267321.1	.	pseudogene	2908552	2909983	.	+	.	gene_id ""; transcript_id ""; gene_name "Dipodomys_ordii_psV1R119";
NW_012267459.1	.	pseudogene	805461	806625	.	+	.	gene_id ""; transcript_id ""; gene_name "Dipodomys_ordii_psV1R12";
NW_012267509.1	.	pseudogene	272043	273789	.	+	.	gene_id ""; transcript_id ""; gene_name "Dipodomys_ordii_psV1R120";
NW_012267605.1	.	pseudogene	7687	8784	.	+	.	gene_id ""; transcript_id ""; gene_name "Dipodomys_ordii_psV1R121";
NW_012267586.1	.	pseudogene	102805	104479	.	+	.	gene_id ""; transcript_id ""; gene_name "Dipodomys_ordii_psV1R122";
NW_012267407.1	.	pseudogene	60029	61883	.	-	.	gene_id ""; transcript_id ""; gene_name "Dipodomys_ordii_psV1R123";
NW_012267586.1	.	pseudogene	75914	77303	.	+	.	gene_id ""; transcript_id ""; gene_name "Dipodomys_ordii_psV1R124";
NW_012267321.1	.	pseudogene	71211	72218	.	+	.	gene_id ""; transcript_id ""; gene_name "Dipodomys_ordii_psV1R125";
NW_012267321.1	.	pseudogene	4292266	4293541	.	-	.	gene_id ""; transcript_id ""; gene_name "Dipodomys_ordii_psV1R126";
NW_012267466.1	.	pseudogene	4477	5400	.	-	.	gene_id ""; transcript_id ""; gene_name "Dipodomys_ordii_psV1R127";
NW_012267509.1	.	pseudogene	87012	88179	.	-	.	gene_id ""; transcript_id ""; gene_name "Dipodomys_ordii_psV1R128";
NW_012267321.1	.	pseudogene	4267871	4269515	.	-	.	gene_id ""; transcript_id ""; gene_name "Dipodomys_ordii_psV1R129";
NW_012267321.1	.	pseudogene	2612375	2613572	.	+	.	gene_id ""; transcript_id ""; gene_name "Dipodomys_ordii_psV1R13";
NW_012267228.1	.	pseudogene	780780	782304	.	+	.	gene_id ""; transcript_id ""; gene_name "Dipodomys_ordii_psV1R130";
NW_012267321.1	.	pseudogene	2541213	2542743	.	+	.	gene_id ""; transcript_id ""; gene_name "Dipodomys_ordii_psV1R131";
NW_012267321.1	.	pseudogene	3145801	3147094	.	+	.	gene_id ""; transcript_id ""; gene_name "Dipodomys_ordii_psV1R132";
NW_012267321.1	.	pseudogene	4366705	4368418	.	-	.	gene_id ""; transcript_id ""; gene_name "Dipodomys_ordii_psV1R133";
NW_012268617.1	.	pseudogene	558	1322	.	-	.	gene_id ""; transcript_id ""; gene_name "Dipodomys_ordii_psV1R134";
NW_012267509.1	.	pseudogene	173446	175324	.	-	.	gene_id ""; transcript_id ""; gene_name "Dipodomys_ordii_psV1R135";
NW_012267321.1	.	pseudogene	88922	90520	.	+	.	gene_id ""; transcript_id ""; gene_name "Dipodomys_ordii_psV1R136";
NW_012267321.1	.	pseudogene	2731170	2733045	.	-	.	gene_id ""; transcript_id ""; gene_name "Dipodomys_ordii_psV1R137";
NW_012267466.1	.	pseudogene	262245	263553	.	-	.	gene_id ""; transcript_id ""; gene_name "Dipodomys_ordii_psV1R138";
NW_012267321.1	.	pseudogene	4461856	4463329	.	-	.	gene_id ""; transcript_id ""; gene_name "Dipodomys_ordii_psV1R139";
NW_012267509.1	.	pseudogene	269336	270476	.	+	.	gene_id ""; transcript_id ""; gene_name "Dipodomys_ordii_psV1R14";
NW_012267321.1	.	pseudogene	3945685	3947167	.	+	.	gene_id ""; transcript_id ""; gene_name "Dipodomys_ordii_psV1R140";
NW_012267466.1	.	pseudogene	291453	292791	.	-	.	gene_id ""; transcript_id ""; gene_name "Dipodomys_ordii_psV1R141";
NW_012267407.1	.	pseudogene	96989	98873	.	-	.	gene_id ""; transcript_id ""; gene_name "Dipodomys_ordii_psV1R142";
NW_012267321.1	.	pseudogene	3560360	3561641	.	+	.	gene_id ""; transcript_id ""; gene_name "Dipodomys_ordii_psV1R143";
NW_012267466.1	.	pseudogene	198728	199994	.	+	.	gene_id ""; transcript_id ""; gene_name "Dipodomys_ordii_psV1R144";
NW_012267466.1	.	pseudogene	69869	71768	.	-	.	gene_id ""; transcript_id ""; gene_name "Dipodomys_ordii_psV1R145";
NW_012267509.1	.	pseudogene	96294	97773	.	-	.	gene_id ""; transcript_id ""; gene_name "Dipodomys_ordii_psV1R146";
NW_012267321.1	.	pseudogene	4014130	4015633	.	+	.	gene_id ""; transcript_id ""; gene_name "Dipodomys_ordii_psV1R147";
NW_012267321.1	.	pseudogene	4209140	4210784	.	-	.	gene_id ""; transcript_id ""; gene_name "Dipodomys_ordii_psV1R148";
NW_012267321.1	.	pseudogene	4280296	4282045	.	-	.	gene_id ""; transcript_id ""; gene_name "Dipodomys_ordii_psV1R149";
NW_012267321.1	.	pseudogene	4109397	4111074	.	-	.	gene_id ""; transcript_id ""; gene_name "Dipodomys_ordii_psV1R15";
NW_012267354.1	.	pseudogene	2931883	2933103	.	-	.	gene_id ""; transcript_id ""; gene_name "Dipodomys_ordii_psV1R150";
NW_012267321.1	.	pseudogene	2908552	2909983	.	+	.	gene_id ""; transcript_id ""; gene_name "Dipodomys_ordii_psV1R151";
NW_012267321.1	.	pseudogene	184059	185102	.	+	.	gene_id ""; transcript_id ""; gene_name "Dipodomys_ordii_psV1R152";
NW_012267321.1	.	pseudogene	4130294	4131662	.	-	.	gene_id ""; transcript_id ""; gene_name "Dipodomys_ordii_psV1R153";
NW_012267641.1	.	pseudogene	17132	17914	.	-	.	gene_id ""; transcript_id ""; gene_name "Dipodomys_ordii_psV1R154";
NW_012267509.1	.	pseudogene	297519	298325	.	+	.	gene_id ""; transcript_id ""; gene_name "Dipodomys_ordii_psV1R155";
NW_012267466.1	.	pseudogene	132036	132827	.	-	.	gene_id ""; transcript_id ""; gene_name "Dipodomys_ordii_psV1R156";
NW_012267466.1	.	pseudogene	18832	19785	.	+	.	gene_id ""; transcript_id ""; gene_name "Dipodomys_ordii_psV1R157";
NW_012267321.1	.	pseudogene	2718006	2719860	.	+	.	gene_id ""; transcript_id ""; gene_name "Dipodomys_ordii_psV1R16";
NW_012267321.1	.	pseudogene	211025	212378	.	-	.	gene_id ""; transcript_id ""; gene_name "Dipodomys_ordii_psV1R17";
NW_012267466.1	.	pseudogene	121095	122520	.	-	.	gene_id ""; transcript_id ""; gene_name "Dipodomys_ordii_psV1R18";
NW_012267466.1	.	pseudogene	157685	158984	.	-	.	gene_id ""; transcript_id ""; gene_name "Dipodomys_ordii_psV1R19";
NW_012267466.1	.	pseudogene	126468	128322	.	-	.	gene_id ""; transcript_id ""; gene_name "Dipodomys_ordii_psV1R2";
NW_012267354.1	.	pseudogene	3002244	3003522	.	-	.	gene_id ""; transcript_id ""; gene_name "Dipodomys_ordii_psV1R20";
NW_012267354.1	.	pseudogene	2992457	2994146	.	-	.	gene_id ""; transcript_id ""; gene_name "Dipodomys_ordii_psV1R21";
NW_012267354.1	.	pseudogene	2930294	2931680	.	-	.	gene_id ""; transcript_id ""; gene_name "Dipodomys_ordii_psV1R22";
NW_012267321.1	.	pseudogene	4102709	4103906	.	-	.	gene_id ""; transcript_id ""; gene_name "Dipodomys_ordii_psV1R23";
NW_012267466.1	.	pseudogene	307463	309296	.	-	.	gene_id ""; transcript_id ""; gene_name "Dipodomys_ordii_psV1R24";
NW_012267509.1	.	pseudogene	178820	180272	.	-	.	gene_id ""; transcript_id ""; gene_name "Dipodomys_ordii_psV1R25";
NW_012267509.1	.	pseudogene	215515	216817	.	-	.	gene_id ""; transcript_id ""; gene_name "Dipodomys_ordii_psV1R26";
NW_012267321.1	.	pseudogene	4482634	4484143	.	-	.	gene_id ""; transcript_id ""; gene_name "Dipodomys_ordii_psV1R27";
NW_012267321.1	.	pseudogene	2947445	2949038	.	+	.	gene_id ""; transcript_id ""; gene_name "Dipodomys_ordii_psV1R28";
NW_012267579.1	.	pseudogene	52675	54199	.	+	.	gene_id ""; transcript_id ""; gene_name "Dipodomys_ordii_psV1R29";
NW_012267509.1	.	pseudogene	225260	226631	.	-	.	gene_id ""; transcript_id ""; gene_name "Dipodomys_ordii_psV1R3";
NW_012267321.1	.	pseudogene	4426964	4428581	.	-	.	gene_id ""; transcript_id ""; gene_name "Dipodomys_ordii_psV1R30";
NW_012267321.1	.	pseudogene	4093781	4095665	.	+	.	gene_id ""; transcript_id ""; gene_name "Dipodomys_ordii_psV1R31";
NW_012267321.1	.	pseudogene	4050297	4051770	.	+	.	gene_id ""; transcript_id ""; gene_name "Dipodomys_ordii_psV1R32";
NW_012267321.1	.	pseudogene	4453570	4455220	.	-	.	gene_id ""; transcript_id ""; gene_name "Dipodomys_ordii_psV1R33";
NW_012267321.1	.	pseudogene	4488680	4490102	.	-	.	gene_id ""; transcript_id ""; gene_name "Dipodomys_ordii_psV1R34";
NW_012267321.1	.	pseudogene	4286475	4287762	.	-	.	gene_id ""; transcript_id ""; gene_name "Dipodomys_ordii_psV1R35";
NW_012267579.1	.	pseudogene	85842	87537	.	+	.	gene_id ""; transcript_id ""; gene_name "Dipodomys_ordii_psV1R36";
NW_012267641.1	.	pseudogene	11300	12276	.	+	.	gene_id ""; transcript_id ""; gene_name "Dipodomys_ordii_psV1R37";
NW_012267321.1	.	pseudogene	3940616	3941834	.	+	.	gene_id ""; transcript_id ""; gene_name "Dipodomys_ordii_psV1R38";
NW_012267321.1	.	pseudogene	4162022	4163519	.	-	.	gene_id ""; transcript_id ""; gene_name "Dipodomys_ordii_psV1R39";
NW_012267228.1	.	pseudogene	760399	762022	.	-	.	gene_id ""; transcript_id ""; gene_name "Dipodomys_ordii_psV1R4";
NW_012267321.1	.	pseudogene	177137	178640	.	+	.	gene_id ""; transcript_id ""; gene_name "Dipodomys_ordii_psV1R40";
NW_012267459.1	.	pseudogene	812014	813295	.	+	.	gene_id ""; transcript_id ""; gene_name "Dipodomys_ordii_psV1R41";
NW_012267321.1	.	pseudogene	4445806	4447339	.	-	.	gene_id ""; transcript_id ""; gene_name "Dipodomys_ordii_psV1R42";
NW_012268497.1	.	pseudogene	3448	4858	.	-	.	gene_id ""; transcript_id ""; gene_name "Dipodomys_ordii_psV1R43";
NW_012267605.1	.	pseudogene	17459	19220	.	+	.	gene_id ""; transcript_id ""; gene_name "Dipodomys_ordii_psV1R44";
NW_012267321.1	.	pseudogene	3519175	3520633	.	-	.	gene_id ""; transcript_id ""; gene_name "Dipodomys_ordii_psV1R45";
NW_012267321.1	.	pseudogene	2259946	2261428	.	+	.	gene_id ""; transcript_id ""; gene_name "Dipodomys_ordii_psV1R46";
NW_012267321.1	.	pseudogene	4328734	4329970	.	-	.	gene_id ""; transcript_id ""; gene_name "Dipodomys_ordii_psV1R47";
NW_012267466.1	.	pseudogene	179992	181693	.	-	.	gene_id ""; transcript_id ""; gene_name "Dipodomys_ordii_psV1R48";
NW_012267321.1	.	pseudogene	4354460	4355678	.	-	.	gene_id ""; transcript_id ""; gene_name "Dipodomys_ordii_psV1R49";
NW_012267586.1	.	pseudogene	25532	26951	.	+	.	gene_id ""; transcript_id ""; gene_name "Dipodomys_ordii_psV1R5";
NW_012267422.1	.	pseudogene	31274	33233	.	-	.	gene_id ""; transcript_id ""; gene_name "Dipodomys_ordii_psV1R50";
NW_012267321.1	.	pseudogene	3032017	3033883	.	+	.	gene_id ""; transcript_id ""; gene_name "Dipodomys_ordii_psV1R51";
NW_012267509.1	.	pseudogene	311679	313251	.	-	.	gene_id ""; transcript_id ""; gene_name "Dipodomys_ordii_psV1R52";
NW_012267321.1	.	pseudogene	45266	47102	.	+	.	gene_id ""; transcript_id ""; gene_name "Dipodomys_ordii_psV1R53";
NW_012267586.1	.	pseudogene	92234	93953	.	+	.	gene_id ""; transcript_id ""; gene_name "Dipodomys_ordii_psV1R54";
NW_012267321.1	.	pseudogene	2120855	2122127	.	+	.	gene_id ""; transcript_id ""; gene_name "Dipodomys_ordii_psV1R55";
NW_012267321.1	.	pseudogene	17758	18999	.	+	.	gene_id ""; transcript_id ""; gene_name "Dipodomys_ordii_psV1R56";
NW_012267422.1	.	pseudogene	17975	19634	.	-	.	gene_id ""; transcript_id ""; gene_name "Dipodomys_ordii_psV1R57";
NW_012267466.1	.	pseudogene	344844	346608	.	-	.	gene_id ""; transcript_id ""; gene_name "Dipodomys_ordii_psV1R58";
NW_012267321.1	.	pseudogene	4382493	4383978	.	-	.	gene_id ""; transcript_id ""; gene_name "Dipodomys_ordii_psV1R59";
NW_012267321.1	.	pseudogene	3067183	3068782	.	+	.	gene_id ""; transcript_id ""; gene_name "Dipodomys_ordii_psV1R6";
NW_012267321.1	.	pseudogene	2996692	2998039	.	+	.	gene_id ""; transcript_id ""; gene_name "Dipodomys_ordii_psV1R60";
NW_012275678.1	.	pseudogene	1273	2225	.	+	.	gene_id ""; transcript_id ""; gene_name "Dipodomys_ordii_psV1R61";
NW_012267509.1	.	pseudogene	275025	276648	.	+	.	gene_id ""; transcript_id ""; gene_name "Dipodomys_ordii_psV1R62";
NW_012267321.1	.	pseudogene	3939047	3940907	.	+	.	gene_id ""; transcript_id ""; gene_name "Dipodomys_ordii_psV1R63";
NW_012267354.1	.	pseudogene	2962595	2963960	.	-	.	gene_id ""; transcript_id ""; gene_name "Dipodomys_ordii_psV1R64";
NW_012267466.1	.	pseudogene	243569	245039	.	+	.	gene_id ""; transcript_id ""; gene_name "Dipodomys_ordii_psV1R65";
NW_012267369.1	.	pseudogene	103684	105019	.	-	.	gene_id ""; transcript_id ""; gene_name "Dipodomys_ordii_psV1R66";
NW_012267509.1	.	pseudogene	24646	25894	.	-	.	gene_id ""; transcript_id ""; gene_name "Dipodomys_ordii_psV1R67";
NW_012267321.1	.	pseudogene	195813	197589	.	+	.	gene_id ""; transcript_id ""; gene_name "Dipodomys_ordii_psV1R68";
NW_012267466.1	.	pseudogene	317659	319444	.	-	.	gene_id ""; transcript_id ""; gene_name "Dipodomys_ordii_psV1R69";
NW_012267321.1	.	pseudogene	4254918	4256649	.	-	.	gene_id ""; transcript_id ""; gene_name "Dipodomys_ordii_psV1R7";
NW_012267321.1	.	pseudogene	169150	170368	.	+	.	gene_id ""; transcript_id ""; gene_name "Dipodomys_ordii_psV1R70";
NW_012267466.1	.	pseudogene	189881	191735	.	-	.	gene_id ""; transcript_id ""; gene_name "Dipodomys_ordii_psV1R71";
NW_012267466.1	.	pseudogene	382496	383834	.	-	.	gene_id ""; transcript_id ""; gene_name "Dipodomys_ordii_psV1R72";
NW_012267321.1	.	pseudogene	4226090	4227392	.	-	.	gene_id ""; transcript_id ""; gene_name "Dipodomys_ordii_psV1R73";
NW_012267466.1	.	pseudogene	351470	353069	.	-	.	gene_id ""; transcript_id ""; gene_name "Dipodomys_ordii_psV1R74";
NW_012267466.1	.	pseudogene	301393	303181	.	-	.	gene_id ""; transcript_id ""; gene_name "Dipodomys_ordii_psV1R75";
NW_012267321.1	.	pseudogene	3176087	3177977	.	+	.	gene_id ""; transcript_id ""; gene_name "Dipodomys_ordii_psV1R76";
NW_012267466.1	.	pseudogene	216152	217310	.	-	.	gene_id ""; transcript_id ""; gene_name "Dipodomys_ordii_psV1R77";
NW_012267321.1	.	pseudogene	3010772	3012389	.	+	.	gene_id ""; transcript_id ""; gene_name "Dipodomys_ordii_psV1R78";
NW_012267466.1	.	pseudogene	141275	142433	.	-	.	gene_id ""; transcript_id ""; gene_name "Dipodomys_ordii_psV1R79";
NW_012267422.1	.	pseudogene	10937	12509	.	-	.	gene_id ""; transcript_id ""; gene_name "Dipodomys_ordii_psV1R8";
NW_012267509.1	.	pseudogene	139	1372	.	-	.	gene_id ""; transcript_id ""; gene_name "Dipodomys_ordii_psV1R80";
NW_012267321.1	.	pseudogene	4333666	4335088	.	-	.	gene_id ""; transcript_id ""; gene_name "Dipodomys_ordii_psV1R81";
NW_012267321.1	.	pseudogene	2968506	2970204	.	+	.	gene_id ""; transcript_id ""; gene_name "Dipodomys_ordii_psV1R82";
NW_012267321.1	.	pseudogene	3914249	3915701	.	-	.	gene_id ""; transcript_id ""; gene_name "Dipodomys_ordii_psV1R83";
NW_012267321.1	.	pseudogene	2365613	2367224	.	+	.	gene_id ""; transcript_id ""; gene_name "Dipodomys_ordii_psV1R84";
NW_012267321.1	.	pseudogene	2447201	2448935	.	+	.	gene_id ""; transcript_id ""; gene_name "Dipodomys_ordii_psV1R85";
NW_012267466.1	.	pseudogene	22430	23840	.	-	.	gene_id ""; transcript_id ""; gene_name "Dipodomys_ordii_psV1R86";
NW_012267321.1	.	pseudogene	4433204	4434719	.	-	.	gene_id ""; transcript_id ""; gene_name "Dipodomys_ordii_psV1R87";
NW_012267321.1	.	pseudogene	2395446	2397048	.	+	.	gene_id ""; transcript_id ""; gene_name "Dipodomys_ordii_psV1R88";
NW_012267321.1	.	pseudogene	4075933	4076964	.	-	.	gene_id ""; transcript_id ""; gene_name "Dipodomys_ordii_psV1R89";
NW_012267579.1	.	pseudogene	50063	51181	.	+	.	gene_id ""; transcript_id ""; gene_name "Dipodomys_ordii_psV1R9";
NW_012267321.1	.	pseudogene	2706318	2707932	.	+	.	gene_id ""; transcript_id ""; gene_name "Dipodomys_ordii_psV1R90";
NW_012267321.1	.	pseudogene	4187166	4188645	.	-	.	gene_id ""; transcript_id ""; gene_name "Dipodomys_ordii_psV1R91";
NW_012267321.1	.	pseudogene	3258768	3259971	.	-	.	gene_id ""; transcript_id ""; gene_name "Dipodomys_ordii_psV1R92";
NW_012267466.1	.	pseudogene	361849	363685	.	-	.	gene_id ""; transcript_id ""; gene_name "Dipodomys_ordii_psV1R93";
NW_012267354.1	.	pseudogene	2962595	2963960	.	-	.	gene_id ""; transcript_id ""; gene_name "Dipodomys_ordii_psV1R94";
NW_012267354.1	.	pseudogene	2862082	2863477	.	-	.	gene_id ""; transcript_id ""; gene_name "Dipodomys_ordii_psV1R95";
NW_012267321.1	.	pseudogene	2628996	2630661	.	+	.	gene_id ""; transcript_id ""; gene_name "Dipodomys_ordii_psV1R96";
NW_012267321.1	.	pseudogene	3901529	3903017	.	-	.	gene_id ""; transcript_id ""; gene_name "Dipodomys_ordii_psV1R97";
NW_012267321.1	.	pseudogene	2594905	2596762	.	+	.	gene_id ""; transcript_id ""; gene_name "Dipodomys_ordii_psV1R98";
NW_012267321.1	.	pseudogene	4057935	4059816	.	+	.	gene_id ""; transcript_id ""; gene_name "Dipodomys_ordii_psV1R99";
LOEQ01000394.1	.	gene	35914	36843	.	+	0	gene_id ""; transcript_id ""; gene_name "Ellobius_lutescens_intact_V1R54";
LOEQ01000664.1	.	gene	63130	63951	.	+	0	gene_id ""; transcript_id ""; gene_name "Ellobius_lutescens_intact_V1R44";
LOEQ01000849.1	.	gene	559646	560617	.	-	0	gene_id ""; transcript_id ""; gene_name "Ellobius_lutescens_intact_ancV1R";
LOEQ01004711.1	.	gene	183584	184486	.	+	0	gene_id ""; transcript_id ""; gene_name "Ellobius_lutescens_intact_V1R4_12";
LOEQ01005227.1	.	gene	27327	28262	.	+	0	gene_id ""; transcript_id ""; gene_name "Ellobius_lutescens_intact_V1R4_10";
LOEQ01005227.1	.	gene	797	1693	.	+	0	gene_id ""; transcript_id ""; gene_name "Ellobius_lutescens_intact_V1R4_6";
LOEQ01005707.1	.	gene	29063	29995	.	-	0	gene_id ""; transcript_id ""; gene_name "Ellobius_lutescens_intact_V1R4_7";
LOEQ01005707.1	.	gene	10267	11199	.	+	0	gene_id ""; transcript_id ""; gene_name "Ellobius_lutescens_intact_V1R4_11";
LOEQ01005710.1	.	gene	9687	10520	.	-	0	gene_id ""; transcript_id ""; gene_name "Ellobius_lutescens_intact_V1R4_1";
LOEQ01006885.1	.	gene	20515	21369	.	+	0	gene_id ""; transcript_id ""; gene_name "Ellobius_lutescens_intact_V1R4_2";
LOEQ01007156.1	.	gene	53654	54592	.	-	0	gene_id ""; transcript_id ""; gene_name "Ellobius_lutescens_intact_V1R4_9";
LOEQ01007156.1	.	gene	26188	27084	.	+	0	gene_id ""; transcript_id ""; gene_name "Ellobius_lutescens_intact_V1R4_8";
LOEQ01009169.1	.	gene	103420	104325	.	-	0	gene_id ""; transcript_id ""; gene_name "Ellobius_lutescens_intact_V1R1";
LOEQ01010102.1	.	gene	53398	54336	.	+	0	gene_id ""; transcript_id ""; gene_name "Ellobius_lutescens_intact_V1R90_2";
LOEQ01010440.1	.	gene	1559	2455	.	+	0	gene_id ""; transcript_id ""; gene_name "Ellobius_lutescens_intact_V1R4_5";
LOEQ01010847.1	.	gene	9575	10489	.	-	0	gene_id ""; transcript_id ""; gene_name "Ellobius_lutescens_intact_V1R2";
LOEQ01012370.1	.	gene	1588	2526	.	-	0	gene_id ""; transcript_id ""; gene_name "Ellobius_lutescens_intact_V1R4_4";
LOEQ01015699.1	.	gene	11568	12485	.	+	0	gene_id ""; transcript_id ""; gene_name "Ellobius_lutescens_intact_V1R4_3";
LOEQ01026149.1	.	gene	707	1624	.	-	0	gene_id ""; transcript_id ""; gene_name "Ellobius_lutescens_intact_V1R90_1";
LOEQ01005227.1	.	partial_gene	2621	2923	.	+	.	gene_id ""; transcript_id ""; gene_name "Ellobius_lutescens_partial_V1R1";
LOEQ01015544.1	.	partial_gene	3437	4024	.	-	.	gene_id ""; transcript_id ""; gene_name "Ellobius_lutescens_partial_V1R2";
LOEQ01011837.1	.	partial_gene	7793	8128	.	+	.	gene_id ""; transcript_id ""; gene_name "Ellobius_lutescens_partial_V1R3";
LOEQ01010440.1	.	partial_gene	24089	24466	.	+	.	gene_id ""; transcript_id ""; gene_name "Ellobius_lutescens_partial_V1R4";
LOEQ01000664.1	.	partial_gene	39098	39796	.	-	.	gene_id ""; transcript_id ""; gene_name "Ellobius_lutescens_partial_V1R5";
LOEQ01020760.1	.	partial_gene	2503	3285	.	-	.	gene_id ""; transcript_id ""; gene_name "Ellobius_lutescens_partial_V1R6";
LOEQ01010440.1	.	partial_gene	35135	35595	.	+	.	gene_id ""; transcript_id ""; gene_name "Ellobius_lutescens_partial_V1R7";
LOEQ01016083.1	.	partial_gene	9278	9980	.	+	.	gene_id ""; transcript_id ""; gene_name "Ellobius_lutescens_partial_V1R8";
LOEQ01013885.1	.	partial_gene	25857	26588	.	+	.	gene_id ""; transcript_id ""; gene_name "Ellobius_lutescens_partial_V1R9";
LOEQ01015051.1	.	pseudogene	2933	4697	.	+	.	gene_id ""; transcript_id ""; gene_name "Ellobius_lutescens_psV1R1";
LOEQ01007676.1	.	pseudogene	25217	26540	.	-	.	gene_id ""; transcript_id ""; gene_name "Ellobius_lutescens_psV1R10";
LOEQ01002126.1	.	pseudogene	78402	79644	.	-	.	gene_id ""; transcript_id ""; gene_name "Ellobius_lutescens_psV1R11";
LOEQ01011837.1	.	pseudogene	2132	3428	.	+	.	gene_id ""; transcript_id ""; gene_name "Ellobius_lutescens_psV1R12";
LOEQ01014804.1	.	pseudogene	5793	7224	.	-	.	gene_id ""; transcript_id ""; gene_name "Ellobius_lutescens_psV1R13";
LOEQ01004711.1	.	pseudogene	123020	124408	.	-	.	gene_id ""; transcript_id ""; gene_name "Ellobius_lutescens_psV1R14";
LOEQ01005365.1	.	pseudogene	107605	109225	.	-	.	gene_id ""; transcript_id ""; gene_name "Ellobius_lutescens_psV1R15";
LOEQ01015699.1	.	pseudogene	22295	24137	.	+	.	gene_id ""; transcript_id ""; gene_name "Ellobius_lutescens_psV1R16";
LOEQ01025875.1	.	pseudogene	69	1536	.	-	.	gene_id ""; transcript_id ""; gene_name "Ellobius_lutescens_psV1R17";
LOEQ01004639.1	.	pseudogene	9014	10658	.	+	.	gene_id ""; transcript_id ""; gene_name "Ellobius_lutescens_psV1R18";
LOEQ01005227.1	.	pseudogene	40126	41854	.	+	.	gene_id ""; transcript_id ""; gene_name "Ellobius_lutescens_psV1R19";
LOEQ01009169.1	.	pseudogene	113818	115081	.	-	.	gene_id ""; transcript_id ""; gene_name "Ellobius_lutescens_psV1R2";
LOEQ01005958.1	.	pseudogene	37663	38899	.	+	.	gene_id ""; transcript_id ""; gene_name "Ellobius_lutescens_psV1R20";
LOEQ01008739.1	.	pseudogene	83682	84876	.	+	.	gene_id ""; transcript_id ""; gene_name "Ellobius_lutescens_psV1R21";
LOEQ01004423.1	.	pseudogene	1711	3340	.	+	.	gene_id ""; transcript_id ""; gene_name "Ellobius_lutescens_psV1R22";
LOEQ01008900.1	.	pseudogene	3524	5027	.	+	.	gene_id ""; transcript_id ""; gene_name "Ellobius_lutescens_psV1R23";
LOEQ01006885.1	.	pseudogene	16071	17618	.	+	.	gene_id ""; transcript_id ""; gene_name "Ellobius_lutescens_psV1R24";
LOEQ01013697.1	.	pseudogene	19781	21248	.	-	.	gene_id ""; transcript_id ""; gene_name "Ellobius_lutescens_psV1R25";
LOEQ01000664.1	.	pseudogene	101234	102731	.	+	.	gene_id ""; transcript_id ""; gene_name "Ellobius_lutescens_psV1R26";
LOEQ01007676.1	.	pseudogene	15779	17584	.	+	.	gene_id ""; transcript_id ""; gene_name "Ellobius_lutescens_psV1R27";
LOEQ01023409.1	.	pseudogene	9186	10641	.	-	.	gene_id ""; transcript_id ""; gene_name "Ellobius_lutescens_psV1R28";
LOEQ01005707.1	.	pseudogene	64687	66133	.	-	.	gene_id ""; transcript_id ""; gene_name "Ellobius_lutescens_psV1R29";
LOEQ01010986.1	.	pseudogene	2466	3963	.	-	.	gene_id ""; transcript_id ""; gene_name "Ellobius_lutescens_psV1R3";
LOEQ01004423.1	.	pseudogene	3602	5057	.	+	.	gene_id ""; transcript_id ""; gene_name "Ellobius_lutescens_psV1R30";
LOEQ01016064.1	.	pseudogene	1025	2651	.	-	.	gene_id ""; transcript_id ""; gene_name "Ellobius_lutescens_psV1R31";
LOEQ01008900.1	.	pseudogene	43328	44768	.	-	.	gene_id ""; transcript_id ""; gene_name "Ellobius_lutescens_psV1R32";
LOEQ01015051.1	.	pseudogene	14726	15935	.	+	.	gene_id ""; transcript_id ""; gene_name "Ellobius_lutescens_psV1R33";
LOEQ01008739.1	.	pseudogene	76630	78397	.	+	.	gene_id ""; transcript_id ""; gene_name "Ellobius_lutescens_psV1R34";
LOEQ01004423.1	.	pseudogene	1392	2682	.	+	.	gene_id ""; transcript_id ""; gene_name "Ellobius_lutescens_psV1R35";
LOEQ01000664.1	.	pseudogene	74222	76097	.	+	.	gene_id ""; transcript_id ""; gene_name "Ellobius_lutescens_psV1R36";
LOEQ01015699.1	.	pseudogene	22238	24107	.	+	.	gene_id ""; transcript_id ""; gene_name "Ellobius_lutescens_psV1R37";
LOEQ01023409.1	.	pseudogene	438	1665	.	-	.	gene_id ""; transcript_id ""; gene_name "Ellobius_lutescens_psV1R38";
LOEQ01019086.1	.	pseudogene	2927	4302	.	+	.	gene_id ""; transcript_id ""; gene_name "Ellobius_lutescens_psV1R39";
LOEQ01011837.1	.	pseudogene	16513	17782	.	+	.	gene_id ""; transcript_id ""; gene_name "Ellobius_lutescens_psV1R4";
LOEQ01006900.1	.	pseudogene	61485	63012	.	+	.	gene_id ""; transcript_id ""; gene_name "Ellobius_lutescens_psV1R40";
LOEQ01006885.1	.	pseudogene	23156	24560	.	-	.	gene_id ""; transcript_id ""; gene_name "Ellobius_lutescens_psV1R41";
LOEQ01015544.1	.	pseudogene	12645	13795	.	-	.	gene_id ""; transcript_id ""; gene_name "Ellobius_lutescens_psV1R42";
LOEQ01007847.1	.	pseudogene	34490	35467	.	-	.	gene_id ""; transcript_id ""; gene_name "Ellobius_lutescens_psV1R43";
LOEQ01001519.1	.	pseudogene	20374	22060	.	+	.	gene_id ""; transcript_id ""; gene_name "Ellobius_lutescens_psV1R44";
LOEQ01007259.1	.	pseudogene	51661	52963	.	+	.	gene_id ""; transcript_id ""; gene_name "Ellobius_lutescens_psV1R45";
LOEQ01000664.1	.	pseudogene	37504	38322	.	-	.	gene_id ""; transcript_id ""; gene_name "Ellobius_lutescens_psV1R46";
LOEQ01005227.1	.	pseudogene	51392	52216	.	+	.	gene_id ""; transcript_id ""; gene_name "Ellobius_lutescens_psV1R47";
LOEQ01004423.1	.	pseudogene	20662	21447	.	+	.	gene_id ""; transcript_id ""; gene_name "Ellobius_lutescens_psV1R48";
LOEQ01015544.1	.	pseudogene	3233	4024	.	-	.	gene_id ""; transcript_id ""; gene_name "Ellobius_lutescens_psV1R49";
LOEQ01004711.1	.	pseudogene	132760	134094	.	-	.	gene_id ""; transcript_id ""; gene_name "Ellobius_lutescens_psV1R5";
LOEQ01010440.1	.	pseudogene	26217	27014	.	+	.	gene_id ""; transcript_id ""; gene_name "Ellobius_lutescens_psV1R50";
LOEQ01011764.1	.	pseudogene	21243	21578	.	-	.	gene_id ""; transcript_id ""; gene_name "Ellobius_lutescens_psV1R51";
LOEQ01011764.1	.	pseudogene	8542	8973	.	-	.	gene_id ""; transcript_id ""; gene_name "Ellobius_lutescens_psV1R52";
LOEQ01014966.1	.	pseudogene	10486	10941	.	-	.	gene_id ""; transcript_id ""; gene_name "Ellobius_lutescens_psV1R53";
LOEQ01009169.1	.	pseudogene	99593	101375	.	+	.	gene_id ""; transcript_id ""; gene_name "Ellobius_lutescens_psV1R6";
LOEQ01013885.1	.	pseudogene	20054	21380	.	+	.	gene_id ""; transcript_id ""; gene_name "Ellobius_lutescens_psV1R7";
LOEQ01006900.1	.	pseudogene	17701	19180	.	+	.	gene_id ""; transcript_id ""; gene_name "Ellobius_lutescens_psV1R8";
LOEQ01012370.1	.	pseudogene	6541	7642	.	-	.	gene_id ""; transcript_id ""; gene_name "Ellobius_lutescens_psV1R9";
LOJH01010364.1	.	gene	23929	24867	.	-	0	gene_id ""; transcript_id ""; gene_name "Ellobius_talpinus_intact_V1R3_1";
LOJH01018678.1	.	gene	19362	20321	.	+	0	gene_id ""; transcript_id ""; gene_name "Ellobius_talpinus_intact_V1R54";
LOJH01018678.1	.	gene	1556	2437	.	+	0	gene_id ""; transcript_id ""; gene_name "Ellobius_talpinus_intact_V1R94";
LOJH01021785.1	.	gene	10760	11731	.	+	0	gene_id ""; transcript_id ""; gene_name "Ellobius_talpinus_intact_ancV1R";
LOJH01023857.1	.	gene	15151	16074	.	+	0	gene_id ""; transcript_id ""; gene_name "Ellobius_talpinus_intact_V1R4_4";
LOJH01028114.1	.	gene	16757	17689	.	+	0	gene_id ""; transcript_id ""; gene_name "Ellobius_talpinus_intact_V1R44";
LOJH01032413.1	.	gene	2476	3384	.	-	0	gene_id ""; transcript_id ""; gene_name "Ellobius_talpinus_intact_V1R4_10";
LOJH01036727.1	.	gene	4367	5290	.	-	0	gene_id ""; transcript_id ""; gene_name "Ellobius_talpinus_intact_V1R4_9";
LOJH01040843.1	.	gene	4316	5188	.	+	0	gene_id ""; transcript_id ""; gene_name "Ellobius_talpinus_intact_V1R4_3";
LOJH01044288.1	.	gene	4252	5196	.	+	0	gene_id ""; transcript_id ""; gene_name "Ellobius_talpinus_intact_V1R4_1";
LOJH01046025.1	.	gene	1982	2914	.	-	0	gene_id ""; transcript_id ""; gene_name "Ellobius_talpinus_intact_V1R4_7";
LOJH01048923.1	.	gene	11643	12503	.	+	0	gene_id ""; transcript_id ""; gene_name "Ellobius_talpinus_intact_V1R4_6";
LOJH01056358.1	.	gene	5407	6348	.	+	0	gene_id ""; transcript_id ""; gene_name "Ellobius_talpinus_intact_V1R4_2";
LOJH01065278.1	.	gene	5380	6294	.	+	0	gene_id ""; transcript_id ""; gene_name "Ellobius_talpinus_intact_V1R2";
LOJH01076730.1	.	gene	1638	2570	.	-	0	gene_id ""; transcript_id ""; gene_name "Ellobius_talpinus_intact_V1R4_8";
LOJH01083560.1	.	gene	5565	6518	.	+	0	gene_id ""; transcript_id ""; gene_name "Ellobius_talpinus_intact_V1R90";
LOJH01093543.1	.	gene	4394	5344	.	+	0	gene_id ""; transcript_id ""; gene_name "Ellobius_talpinus_intact_V1R1";
LOJH01112137.1	.	gene	4365	5303	.	+	0	gene_id ""; transcript_id ""; gene_name "Ellobius_talpinus_intact_V1R4_11";
LOJH01128011.1	.	gene	2612	3502	.	+	0	gene_id ""; transcript_id ""; gene_name "Ellobius_talpinus_intact_V1R4_5";
LOJH01128464.1	.	gene	3632	4537	.	+	0	gene_id ""; transcript_id ""; gene_name "Ellobius_talpinus_intact_V1R3_2";
LOJH01175536.1	.	gene	3019	3966	.	+	0	gene_id ""; transcript_id ""; gene_name "Ellobius_talpinus_intact_V1R4_12";
LOJH01123193.1	.	partial_gene	5316	5663	.	-	.	gene_id ""; transcript_id ""; gene_name "Ellobius_talpinus_partial_V1R1";
LOJH01105699.1	.	partial_gene	2435	3070	.	-	.	gene_id ""; transcript_id ""; gene_name "Ellobius_talpinus_partial_V1R10";
LOJH01178458.1	.	partial_gene	1349	1724	.	-	.	gene_id ""; transcript_id ""; gene_name "Ellobius_talpinus_partial_V1R11";
LOJH01121526.1	.	partial_gene	5046	5474	.	-	.	gene_id ""; transcript_id ""; gene_name "Ellobius_talpinus_partial_V1R12";
LOJH01158232.1	.	partial_gene	314	813	.	-	.	gene_id ""; transcript_id ""; gene_name "Ellobius_talpinus_partial_V1R13";
LOJH01088543.1	.	partial_gene	2308	3196	.	-	.	gene_id ""; transcript_id ""; gene_name "Ellobius_talpinus_partial_V1R14";
LOJH01035488.1	.	partial_gene	8931	9548	.	-	.	gene_id ""; transcript_id ""; gene_name "Ellobius_talpinus_partial_V1R15";
LOJH01057614.1	.	partial_gene	5476	6129	.	+	.	gene_id ""; transcript_id ""; gene_name "Ellobius_talpinus_partial_V1R16";
LOJH01050840.1	.	partial_gene	4679	5251	.	-	.	gene_id ""; transcript_id ""; gene_name "Ellobius_talpinus_partial_V1R17";
LOJH01202652.1	.	partial_gene	1	913	.	-	.	gene_id ""; transcript_id ""; gene_name "Ellobius_talpinus_partial_V1R18";
LOJH01128464.1	.	partial_gene	3632	4396	.	+	.	gene_id ""; transcript_id ""; gene_name "Ellobius_talpinus_partial_V1R19";
LOJH01071339.1	.	partial_gene	4344	4811	.	-	.	gene_id ""; transcript_id ""; gene_name "Ellobius_talpinus_partial_V1R2";
LOJH01108088.1	.	partial_gene	5759	6394	.	-	.	gene_id ""; transcript_id ""; gene_name "Ellobius_talpinus_partial_V1R3";
LOJH01132092.1	.	partial_gene	4516	4839	.	-	.	gene_id ""; transcript_id ""; gene_name "Ellobius_talpinus_partial_V1R4";
LOJH01191543.1	.	partial_gene	2	415	.	+	.	gene_id ""; transcript_id ""; gene_name "Ellobius_talpinus_partial_V1R5";
LOJH01208891.1	.	partial_gene	2	493	.	-	.	gene_id ""; transcript_id ""; gene_name "Ellobius_talpinus_partial_V1R6";
LOJH01143962.1	.	partial_gene	620	1252	.	-	.	gene_id ""; transcript_id ""; gene_name "Ellobius_talpinus_partial_V1R7";
LOJH01215815.1	.	partial_gene	1	513	.	-	.	gene_id ""; transcript_id ""; gene_name "Ellobius_talpinus_partial_V1R8";
LOJH01221030.1	.	partial_gene	615	1259	.	-	.	gene_id ""; transcript_id ""; gene_name "Ellobius_talpinus_partial_V1R9";
LOJH01055897.1	.	pseudogene	9518	10931	.	-	.	gene_id ""; transcript_id ""; gene_name "Ellobius_talpinus_psV1R1";
LOJH01101505.1	.	pseudogene	796	2707	.	+	.	gene_id ""; transcript_id ""; gene_name "Ellobius_talpinus_psV1R10";
LOJH01118310.1	.	pseudogene	1	993	.	+	.	gene_id ""; transcript_id ""; gene_name "Ellobius_talpinus_psV1R11";
LOJH01130719.1	.	pseudogene	1	1398	.	+	.	gene_id ""; transcript_id ""; gene_name "Ellobius_talpinus_psV1R12";
LOJH01187392.1	.	pseudogene	461	2276	.	+	.	gene_id ""; transcript_id ""; gene_name "Ellobius_talpinus_psV1R13";
LOJH01152121.1	.	pseudogene	163	1481	.	-	.	gene_id ""; transcript_id ""; gene_name "Ellobius_talpinus_psV1R14";
LOJH01168507.1	.	pseudogene	986	2219	.	-	.	gene_id ""; transcript_id ""; gene_name "Ellobius_talpinus_psV1R15";
LOJH01165597.1	.	pseudogene	1	1168	.	-	.	gene_id ""; transcript_id ""; gene_name "Ellobius_talpinus_psV1R16";
LOJH01189501.1	.	pseudogene	252	2207	.	+	.	gene_id ""; transcript_id ""; gene_name "Ellobius_talpinus_psV1R17";
LOJH01181614.1	.	pseudogene	576	1721	.	+	.	gene_id ""; transcript_id ""; gene_name "Ellobius_talpinus_psV1R18";
LOJH01034670.1	.	pseudogene	11432	12557	.	-	.	gene_id ""; transcript_id ""; gene_name "Ellobius_talpinus_psV1R19";
LOJH01126181.1	.	pseudogene	727	2332	.	-	.	gene_id ""; transcript_id ""; gene_name "Ellobius_talpinus_psV1R2";
LOJH01154477.1	.	pseudogene	1971	3221	.	-	.	gene_id ""; transcript_id ""; gene_name "Ellobius_talpinus_psV1R20";
LOJH01082166.1	.	pseudogene	4840	6784	.	+	.	gene_id ""; transcript_id ""; gene_name "Ellobius_talpinus_psV1R21";
LOJH01070669.1	.	pseudogene	4490	5822	.	-	.	gene_id ""; transcript_id ""; gene_name "Ellobius_talpinus_psV1R22";
LOJH01097576.1	.	pseudogene	6081	7196	.	+	.	gene_id ""; transcript_id ""; gene_name "Ellobius_talpinus_psV1R23";
LOJH01023857.1	.	pseudogene	6957	8265	.	+	.	gene_id ""; transcript_id ""; gene_name "Ellobius_talpinus_psV1R24";
LOJH01138968.1	.	pseudogene	3990	5466	.	-	.	gene_id ""; transcript_id ""; gene_name "Ellobius_talpinus_psV1R25";
LOJH01055897.1	.	pseudogene	8533	9883	.	-	.	gene_id ""; transcript_id ""; gene_name "Ellobius_talpinus_psV1R26";
LOJH01204508.1	.	pseudogene	2151	3355	.	+	.	gene_id ""; transcript_id ""; gene_name "Ellobius_talpinus_psV1R27";
LOJH01082589.1	.	pseudogene	4654	6193	.	+	.	gene_id ""; transcript_id ""; gene_name "Ellobius_talpinus_psV1R28";
LOJH01046025.1	.	pseudogene	5301	6663	.	-	.	gene_id ""; transcript_id ""; gene_name "Ellobius_talpinus_psV1R29";
LOJH01026400.1	.	pseudogene	8141	9746	.	+	.	gene_id ""; transcript_id ""; gene_name "Ellobius_talpinus_psV1R3";
LOJH01091267.1	.	pseudogene	3589	4990	.	+	.	gene_id ""; transcript_id ""; gene_name "Ellobius_talpinus_psV1R30";
LOJH01059905.1	.	pseudogene	2689	3503	.	+	.	gene_id ""; transcript_id ""; gene_name "Ellobius_talpinus_psV1R31";
LOJH01139039.1	.	pseudogene	5153	6608	.	+	.	gene_id ""; transcript_id ""; gene_name "Ellobius_talpinus_psV1R32";
LOJH01063139.1	.	pseudogene	4829	6335	.	-	.	gene_id ""; transcript_id ""; gene_name "Ellobius_talpinus_psV1R33";
LOJH01176306.1	.	pseudogene	77	1673	.	-	.	gene_id ""; transcript_id ""; gene_name "Ellobius_talpinus_psV1R34";
LOJH01051033.1	.	pseudogene	5330	6566	.	-	.	gene_id ""; transcript_id ""; gene_name "Ellobius_talpinus_psV1R35";
LOJH01002974.1	.	pseudogene	12052	13150	.	+	.	gene_id ""; transcript_id ""; gene_name "Ellobius_talpinus_psV1R36";
LOJH01019564.1	.	pseudogene	11502	13431	.	-	.	gene_id ""; transcript_id ""; gene_name "Ellobius_talpinus_psV1R37";
LOJH01140753.1	.	pseudogene	3231	4359	.	-	.	gene_id ""; transcript_id ""; gene_name "Ellobius_talpinus_psV1R38";
LOJH01111001.1	.	pseudogene	1307	2792	.	+	.	gene_id ""; transcript_id ""; gene_name "Ellobius_talpinus_psV1R39";
LOJH01130813.1	.	pseudogene	2949	4266	.	-	.	gene_id ""; transcript_id ""; gene_name "Ellobius_talpinus_psV1R4";
LOJH01143092.1	.	pseudogene	748	2046	.	+	.	gene_id ""; transcript_id ""; gene_name "Ellobius_talpinus_psV1R40";
LOJH01123773.1	.	pseudogene	3307	4999	.	-	.	gene_id ""; transcript_id ""; gene_name "Ellobius_talpinus_psV1R41";
LOJH01078865.1	.	pseudogene	4867	6688	.	+	.	gene_id ""; transcript_id ""; gene_name "Ellobius_talpinus_psV1R42";
LOJH01151162.1	.	pseudogene	778	2083	.	+	.	gene_id ""; transcript_id ""; gene_name "Ellobius_talpinus_psV1R43";
LOJH01182367.1	.	pseudogene	665	2072	.	+	.	gene_id ""; transcript_id ""; gene_name "Ellobius_talpinus_psV1R44";
LOJH01019564.1	.	pseudogene	6890	8606	.	-	.	gene_id ""; transcript_id ""; gene_name "Ellobius_talpinus_psV1R45";
LOJH01160302.1	.	pseudogene	810	1965	.	-	.	gene_id ""; transcript_id ""; gene_name "Ellobius_talpinus_psV1R46";
LOJH01059370.1	.	pseudogene	347	1258	.	-	.	gene_id ""; transcript_id ""; gene_name "Ellobius_talpinus_psV1R47";
LOJH01059370.1	.	pseudogene	9570	11273	.	-	.	gene_id ""; transcript_id ""; gene_name "Ellobius_talpinus_psV1R5";
LOJH01091149.1	.	pseudogene	2584	4345	.	-	.	gene_id ""; transcript_id ""; gene_name "Ellobius_talpinus_psV1R6";
LOJH01130805.1	.	pseudogene	3573	4915	.	+	.	gene_id ""; transcript_id ""; gene_name "Ellobius_talpinus_psV1R7";
LOJH01096933.1	.	pseudogene	2907	4797	.	-	.	gene_id ""; transcript_id ""; gene_name "Ellobius_talpinus_psV1R8";
LOJH01026400.1	.	pseudogene	11217	12774	.	-	.	gene_id ""; transcript_id ""; gene_name "Ellobius_talpinus_psV1R9";
NW_011044840.1	.	gene	14137011	14137982	.	-	0	gene_id ""; transcript_id ""; gene_name "Fukomys_damarensis_intact_ancV1R";
NW_011044019.1	.	gene	565854	566789	.	-	0	gene_id ""; transcript_id ""; gene_name "Fukomys_damarensis_intact_V1R1_1";
NW_011044019.1	.	gene	617488	618426	.	+	0	gene_id ""; transcript_id ""; gene_name "Fukomys_damarensis_intact_V1R1_2";
NW_011044019.1	.	gene	2272455	2273357	.	+	0	gene_id ""; transcript_id ""; gene_name "Fukomys_damarensis_intact_V1R2_1";
NW_011044019.1	.	gene	2289498	2290394	.	+	0	gene_id ""; transcript_id ""; gene_name "Fukomys_damarensis_intact_V1R2_2";
NW_011044019.1	.	gene	2257623	2258480	.	+	0	gene_id ""; transcript_id ""; gene_name "Fukomys_damarensis_intact_V1R2_3";
NW_011044019.1	.	gene	2303575	2304474	.	+	0	gene_id ""; transcript_id ""; gene_name "Fukomys_damarensis_intact_V1R2_4";
NW_011044019.1	.	gene	2334306	2335184	.	-	0	gene_id ""; transcript_id ""; gene_name "Fukomys_damarensis_intact_V1R3_1";
NW_011044666.1	.	gene	521481	522395	.	+	0	gene_id ""; transcript_id ""; gene_name "Fukomys_damarensis_intact_V1R3_2";
NW_011044019.1	.	gene	2317223	2318242	.	-	0	gene_id ""; transcript_id ""; gene_name "Fukomys_damarensis_intact_V1R3_3";
NW_011044666.1	.	gene	378594	379508	.	-	0	gene_id ""; transcript_id ""; gene_name "Fukomys_damarensis_intact_V1R3_4";
NW_011044666.1	.	gene	484632	485549	.	+	0	gene_id ""; transcript_id ""; gene_name "Fukomys_damarensis_intact_V1R3_5";
NW_011047817.1	.	gene	823776	824678	.	+	0	gene_id ""; transcript_id ""; gene_name "Fukomys_damarensis_intact_V1R4_1";
NW_011044019.1	.	gene	2344998	2345939	.	+	0	gene_id ""; transcript_id ""; gene_name "Fukomys_damarensis_intact_V1R4_10";
NW_011044666.1	.	gene	348512	349414	.	+	0	gene_id ""; transcript_id ""; gene_name "Fukomys_damarensis_intact_V1R4_11";
NW_011044666.1	.	gene	472418	473317	.	-	0	gene_id ""; transcript_id ""; gene_name "Fukomys_damarensis_intact_V1R4_12";
NW_011044666.1	.	gene	297120	297986	.	-	0	gene_id ""; transcript_id ""; gene_name "Fukomys_damarensis_intact_V1R4_13";
NW_011044666.1	.	gene	433649	434593	.	-	0	gene_id ""; transcript_id ""; gene_name "Fukomys_damarensis_intact_V1R4_14";
NW_011048050.1	.	gene	12664227	12665132	.	+	0	gene_id ""; transcript_id ""; gene_name "Fukomys_damarensis_intact_V1R4_2";
NW_011044666.1	.	gene	560090	561001	.	+	0	gene_id ""; transcript_id ""; gene_name "Fukomys_damarensis_intact_V1R4_3";
NW_011044666.1	.	gene	371580	372392	.	+	0	gene_id ""; transcript_id ""; gene_name "Fukomys_damarensis_intact_V1R4_4";
NW_011044666.1	.	gene	544042	544932	.	-	0	gene_id ""; transcript_id ""; gene_name "Fukomys_damarensis_intact_V1R4_5";
NW_011045840.1	.	gene	1798665	1799594	.	+	0	gene_id ""; transcript_id ""; gene_name "Fukomys_damarensis_intact_V1R4_6";
NW_011044666.1	.	gene	313329	314231	.	-	0	gene_id ""; transcript_id ""; gene_name "Fukomys_damarensis_intact_V1R4_7";
NW_011048050.1	.	gene	12571925	12572818	.	+	0	gene_id ""; transcript_id ""; gene_name "Fukomys_damarensis_intact_V1R4_8";
NW_011044019.1	.	gene	2588355	2589260	.	+	0	gene_id ""; transcript_id ""; gene_name "Fukomys_damarensis_intact_V1R4_9";
NW_011046858.1	.	gene	2629387	2630310	.	+	0	gene_id ""; transcript_id ""; gene_name "Fukomys_damarensis_intact_V1R48";
NW_011043124.1	.	gene	1031353	1032315	.	-	0	gene_id ""; transcript_id ""; gene_name "Fukomys_damarensis_intact_V1R90_1";
NW_011044063.1	.	gene	818437	819501	.	+	0	gene_id ""; transcript_id ""; gene_name "Fukomys_damarensis_intact_V1R90_2";
NW_011043124.1	.	gene	1096579	1097517	.	-	0	gene_id ""; transcript_id ""; gene_name "Fukomys_damarensis_intact_V1R90_3";
NW_011043124.1	.	gene	1111370	1112332	.	+	0	gene_id ""; transcript_id ""; gene_name "Fukomys_damarensis_intact_V1R90_4";
NW_011044063.1	.	gene	786179	787117	.	-	0	gene_id ""; transcript_id ""; gene_name "Fukomys_damarensis_intact_V1R90_5";
NW_011043124.1	.	gene	1156608	1157711	.	+	0	gene_id ""; transcript_id ""; gene_name "Fukomys_damarensis_intact_V1R90_6";
NW_011043124.1	.	partial_gene	1067720	1068085	.	+	.	gene_id ""; transcript_id ""; gene_name "Fukomys_damarensis_partial_V1R1";
NW_011044019.1	.	pseudogene	429481	431185	.	+	.	gene_id ""; transcript_id ""; gene_name "Fukomys_damarensis_psV1R1";
NW_011045517.1	.	pseudogene	1309262	1310798	.	+	.	gene_id ""; transcript_id ""; gene_name "Fukomys_damarensis_psV1R10";
NW_011044666.1	.	pseudogene	343388	344828	.	+	.	gene_id ""; transcript_id ""; gene_name "Fukomys_damarensis_psV1R11";
NW_011044019.1	.	pseudogene	466768	468169	.	-	.	gene_id ""; transcript_id ""; gene_name "Fukomys_damarensis_psV1R12";
NW_011048050.1	.	pseudogene	12594765	12595983	.	-	.	gene_id ""; transcript_id ""; gene_name "Fukomys_damarensis_psV1R13";
NW_011044666.1	.	pseudogene	380628	381810	.	-	.	gene_id ""; transcript_id ""; gene_name "Fukomys_damarensis_psV1R14";
NW_011018057.1	.	pseudogene	1	387	.	+	.	gene_id ""; transcript_id ""; gene_name "Fukomys_damarensis_psV1R15";
NW_011044019.1	.	pseudogene	540002	541511	.	+	.	gene_id ""; transcript_id ""; gene_name "Fukomys_damarensis_psV1R16";
NW_011044019.1	.	pseudogene	2329311	2330649	.	-	.	gene_id ""; transcript_id ""; gene_name "Fukomys_damarensis_psV1R17";
NW_011044555.1	.	pseudogene	5922006	5923707	.	-	.	gene_id ""; transcript_id ""; gene_name "Fukomys_damarensis_psV1R18";
NW_011044666.1	.	pseudogene	568176	569499	.	+	.	gene_id ""; transcript_id ""; gene_name "Fukomys_damarensis_psV1R19";
NW_011048050.1	.	pseudogene	12569301	12570777	.	+	.	gene_id ""; transcript_id ""; gene_name "Fukomys_damarensis_psV1R2";
NW_011044019.1	.	pseudogene	2466060	2467479	.	-	.	gene_id ""; transcript_id ""; gene_name "Fukomys_damarensis_psV1R20";
NW_011044019.1	.	pseudogene	2511268	2512882	.	-	.	gene_id ""; transcript_id ""; gene_name "Fukomys_damarensis_psV1R21";
NW_011044666.1	.	pseudogene	519075	520284	.	+	.	gene_id ""; transcript_id ""; gene_name "Fukomys_damarensis_psV1R22";
NW_011043345.1	.	pseudogene	1286981	1288517	.	-	.	gene_id ""; transcript_id ""; gene_name "Fukomys_damarensis_psV1R23";
NW_011045510.1	.	pseudogene	1760447	1761680	.	-	.	gene_id ""; transcript_id ""; gene_name "Fukomys_damarensis_psV1R24";
NW_011043124.1	.	pseudogene	1141206	1142739	.	+	.	gene_id ""; transcript_id ""; gene_name "Fukomys_damarensis_psV1R25";
NW_011048050.1	.	pseudogene	12690205	12691474	.	-	.	gene_id ""; transcript_id ""; gene_name "Fukomys_damarensis_psV1R26";
NW_011044666.1	.	pseudogene	388615	390181	.	+	.	gene_id ""; transcript_id ""; gene_name "Fukomys_damarensis_psV1R27";
NW_011043124.1	.	pseudogene	1074800	1075814	.	+	.	gene_id ""; transcript_id ""; gene_name "Fukomys_damarensis_psV1R28";
NW_011044019.1	.	pseudogene	574081	575539	.	+	.	gene_id ""; transcript_id ""; gene_name "Fukomys_damarensis_psV1R29";
NW_011043151.1	.	pseudogene	1487514	1489089	.	+	.	gene_id ""; transcript_id ""; gene_name "Fukomys_damarensis_psV1R3";
NW_011043123.1	.	pseudogene	64322	65444	.	+	.	gene_id ""; transcript_id ""; gene_name "Fukomys_damarensis_psV1R30";
NW_011047469.1	.	pseudogene	200739	201888	.	+	.	gene_id ""; transcript_id ""; gene_name "Fukomys_damarensis_psV1R31";
NW_011044666.1	.	pseudogene	417736	418930	.	+	.	gene_id ""; transcript_id ""; gene_name "Fukomys_damarensis_psV1R32";
NW_011044666.1	.	pseudogene	482305	483517	.	+	.	gene_id ""; transcript_id ""; gene_name "Fukomys_damarensis_psV1R33";
NW_011044019.1	.	pseudogene	2281204	2282785	.	-	.	gene_id ""; transcript_id ""; gene_name "Fukomys_damarensis_psV1R34";
NW_011048050.1	.	pseudogene	12597539	12598973	.	-	.	gene_id ""; transcript_id ""; gene_name "Fukomys_damarensis_psV1R35";
NW_011043345.1	.	pseudogene	1287412	1287728	.	-	.	gene_id ""; transcript_id ""; gene_name "Fukomys_damarensis_psV1R36";
NW_011044666.1	.	pseudogene	558046	559354	.	+	.	gene_id ""; transcript_id ""; gene_name "Fukomys_damarensis_psV1R37";
NW_011044666.1	.	pseudogene	580871	582389	.	+	.	gene_id ""; transcript_id ""; gene_name "Fukomys_damarensis_psV1R38";
NW_011048050.1	.	pseudogene	12647324	12648752	.	-	.	gene_id ""; transcript_id ""; gene_name "Fukomys_damarensis_psV1R39";
NW_011043124.1	.	pseudogene	1102770	1104132	.	+	.	gene_id ""; transcript_id ""; gene_name "Fukomys_damarensis_psV1R4";
NW_011044063.1	.	pseudogene	804235	805260	.	-	.	gene_id ""; transcript_id ""; gene_name "Fukomys_damarensis_psV1R40";
NW_011044666.1	.	pseudogene	528489	529559	.	-	.	gene_id ""; transcript_id ""; gene_name "Fukomys_damarensis_psV1R41";
NW_011044019.1	.	pseudogene	507809	508609	.	-	.	gene_id ""; transcript_id ""; gene_name "Fukomys_damarensis_psV1R42";
NW_011044666.1	.	pseudogene	495415	496203	.	-	.	gene_id ""; transcript_id ""; gene_name "Fukomys_damarensis_psV1R43";
NW_011044666.1	.	pseudogene	327200	327928	.	+	.	gene_id ""; transcript_id ""; gene_name "Fukomys_damarensis_psV1R44";
NW_011044666.1	.	pseudogene	402746	403534	.	+	.	gene_id ""; transcript_id ""; gene_name "Fukomys_damarensis_psV1R45";
NW_011044666.1	.	pseudogene	509218	510027	.	-	.	gene_id ""; transcript_id ""; gene_name "Fukomys_damarensis_psV1R46";
NW_011044666.1	.	pseudogene	445882	447607	.	+	.	gene_id ""; transcript_id ""; gene_name "Fukomys_damarensis_psV1R5";
NW_011043124.1	.	pseudogene	1084246	1085740	.	-	.	gene_id ""; transcript_id ""; gene_name "Fukomys_damarensis_psV1R6";
NW_011044666.1	.	pseudogene	411326	412808	.	-	.	gene_id ""; transcript_id ""; gene_name "Fukomys_damarensis_psV1R7";
NW_011048050.1	.	pseudogene	12712728	12713994	.	+	.	gene_id ""; transcript_id ""; gene_name "Fukomys_damarensis_psV1R8";
NW_011044666.1	.	pseudogene	571913	573239	.	+	.	gene_id ""; transcript_id ""; gene_name "Fukomys_damarensis_psV1R9";
NW_004624774.1	.	gene	19784294	19785265	.	-	0	gene_id ""; transcript_id ""; gene_name "Heterocephalus_glaber_intact_ancV1R";
NW_004624832.1	.	gene	3218163	3219062	.	+	0	gene_id ""; transcript_id ""; gene_name "Heterocephalus_glaber_intact_V1R1_1";
NW_004624832.1	.	gene	3182364	3183260	.	+	0	gene_id ""; transcript_id ""; gene_name "Heterocephalus_glaber_intact_V1R1_2";
NW_004624832.1	.	gene	842226	843152	.	+	0	gene_id ""; transcript_id ""; gene_name "Heterocephalus_glaber_intact_V1R1_3";
NW_004624832.1	.	gene	794340	795263	.	+	0	gene_id ""; transcript_id ""; gene_name "Heterocephalus_glaber_intact_V1R1_4";
NW_004624832.1	.	gene	2710944	2711846	.	+	0	gene_id ""; transcript_id ""; gene_name "Heterocephalus_glaber_intact_V1R2_1";
NW_004624832.1	.	gene	2701089	2701988	.	+	0	gene_id ""; transcript_id ""; gene_name "Heterocephalus_glaber_intact_V1R2_2";
NW_004624832.1	.	gene	2731400	2732320	.	+	0	gene_id ""; transcript_id ""; gene_name "Heterocephalus_glaber_intact_V1R4_1";
NW_004624832.1	.	gene	5554218	5555123	.	-	0	gene_id ""; transcript_id ""; gene_name "Heterocephalus_glaber_intact_V1R4_2";
NW_004624832.1	.	gene	5609788	5610735	.	-	0	gene_id ""; transcript_id ""; gene_name "Heterocephalus_glaber_intact_V1R4_3";
NW_004624832.1	.	gene	5541472	5542419	.	+	0	gene_id ""; transcript_id ""; gene_name "Heterocephalus_glaber_intact_V1R4_4";
NW_004624832.1	.	gene	3020028	3020867	.	-	0	gene_id ""; transcript_id ""; gene_name "Heterocephalus_glaber_intact_V1R4_5";
NW_004624832.1	.	gene	3057509	3058444	.	-	0	gene_id ""; transcript_id ""; gene_name "Heterocephalus_glaber_intact_V1R4_6";
NW_004624832.1	.	gene	3044747	3045760	.	-	0	gene_id ""; transcript_id ""; gene_name "Heterocephalus_glaber_intact_V1R4_7";
NW_004624796.1	.	gene	12274868	12275800	.	-	0	gene_id ""; transcript_id ""; gene_name "Heterocephalus_glaber_intact_V1R90_1";
NW_004624817.1	.	gene	230764	231684	.	+	0	gene_id ""; transcript_id ""; gene_name "Heterocephalus_glaber_intact_V1R90_2";
NW_004624796.1	.	gene	12216509	12217447	.	-	0	gene_id ""; transcript_id ""; gene_name "Heterocephalus_glaber_intact_V1R90_3";
NW_004624796.1	.	gene	12368219	12369151	.	+	0	gene_id ""; transcript_id ""; gene_name "Heterocephalus_glaber_intact_V1R90_4";
NW_004624817.1	.	gene	196761	197654	.	-	0	gene_id ""; transcript_id ""; gene_name "Heterocephalus_glaber_intact_V1R90_5";
NW_004624817.1	.	gene	299292	300221	.	+	0	gene_id ""; transcript_id ""; gene_name "Heterocephalus_glaber_intact_V1R90_6";
NW_004624817.1	.	gene	321511	322401	.	+	0	gene_id ""; transcript_id ""; gene_name "Heterocephalus_glaber_intact_V1R90_7";
NW_004624796.1	.	gene	12406037	12406990	.	+	0	gene_id ""; transcript_id ""; gene_name "Heterocephalus_glaber_intact_V1R90_8";
NW_004624753.1	.	pseudogene	13852839	13853713	.	+	.	gene_id ""; transcript_id ""; gene_name "Heterocephalus_glaber_psV1R1";
NW_004624756.1	.	pseudogene	203231	204473	.	+	.	gene_id ""; transcript_id ""; gene_name "Heterocephalus_glaber_psV1R10";
NW_004624832.1	.	pseudogene	2744602	2746060	.	-	.	gene_id ""; transcript_id ""; gene_name "Heterocephalus_glaber_psV1R11";
NW_004624817.1	.	pseudogene	160269	161850	.	-	.	gene_id ""; transcript_id ""; gene_name "Heterocephalus_glaber_psV1R12";
NW_004624756.1	.	pseudogene	24148710	24150108	.	+	.	gene_id ""; transcript_id ""; gene_name "Heterocephalus_glaber_psV1R13";
NW_004624730.1	.	pseudogene	2941372	2942572	.	-	.	gene_id ""; transcript_id ""; gene_name "Heterocephalus_glaber_psV1R14";
NW_004624832.1	.	pseudogene	552252	553464	.	-	.	gene_id ""; transcript_id ""; gene_name "Heterocephalus_glaber_psV1R15";
NW_004624832.1	.	pseudogene	3050759	3052118	.	-	.	gene_id ""; transcript_id ""; gene_name "Heterocephalus_glaber_psV1R16";
NW_004624753.1	.	pseudogene	13828199	13829432	.	+	.	gene_id ""; transcript_id ""; gene_name "Heterocephalus_glaber_psV1R17";
NW_004624775.1	.	pseudogene	27254	29162	.	+	.	gene_id ""; transcript_id ""; gene_name "Heterocephalus_glaber_psV1R18";
NW_004624756.1	.	pseudogene	289595	291050	.	+	.	gene_id ""; transcript_id ""; gene_name "Heterocephalus_glaber_psV1R19";
NW_004624756.1	.	pseudogene	24120543	24122391	.	-	.	gene_id ""; transcript_id ""; gene_name "Heterocephalus_glaber_psV1R2";
NW_004624832.1	.	pseudogene	2966133	2967666	.	+	.	gene_id ""; transcript_id ""; gene_name "Heterocephalus_glaber_psV1R20";
NW_004624832.1	.	pseudogene	634537	635917	.	+	.	gene_id ""; transcript_id ""; gene_name "Heterocephalus_glaber_psV1R21";
NW_004624832.1	.	pseudogene	728280	730158	.	-	.	gene_id ""; transcript_id ""; gene_name "Heterocephalus_glaber_psV1R22";
NW_004624730.1	.	pseudogene	31419388	31421140	.	+	.	gene_id ""; transcript_id ""; gene_name "Heterocephalus_glaber_psV1R23";
NW_004624832.1	.	pseudogene	5616813	5618001	.	+	.	gene_id ""; transcript_id ""; gene_name "Heterocephalus_glaber_psV1R24";
NW_004624756.1	.	pseudogene	192555	194433	.	+	.	gene_id ""; transcript_id ""; gene_name "Heterocephalus_glaber_psV1R25";
NW_004624730.1	.	pseudogene	2881498	2883217	.	+	.	gene_id ""; transcript_id ""; gene_name "Heterocephalus_glaber_psV1R26";
NW_004624741.1	.	pseudogene	12349128	12350388	.	-	.	gene_id ""; transcript_id ""; gene_name "Heterocephalus_glaber_psV1R27";
NW_004624832.1	.	pseudogene	659632	661015	.	-	.	gene_id ""; transcript_id ""; gene_name "Heterocephalus_glaber_psV1R28";
NW_004624796.1	.	pseudogene	12293004	12294570	.	+	.	gene_id ""; transcript_id ""; gene_name "Heterocephalus_glaber_psV1R29";
NW_004624880.1	.	pseudogene	2777462	2778614	.	+	.	gene_id ""; transcript_id ""; gene_name "Heterocephalus_glaber_psV1R3";
NW_004624832.1	.	pseudogene	668282	669860	.	-	.	gene_id ""; transcript_id ""; gene_name "Heterocephalus_glaber_psV1R30";
NW_004624817.1	.	pseudogene	177278	178697	.	-	.	gene_id ""; transcript_id ""; gene_name "Heterocephalus_glaber_psV1R31";
NW_004624817.1	.	pseudogene	212871	214674	.	-	.	gene_id ""; transcript_id ""; gene_name "Heterocephalus_glaber_psV1R32";
NW_004625069.1	.	pseudogene	6731	7931	.	-	.	gene_id ""; transcript_id ""; gene_name "Heterocephalus_glaber_psV1R33";
NW_004624730.1	.	pseudogene	1830124	1831591	.	-	.	gene_id ""; transcript_id ""; gene_name "Heterocephalus_glaber_psV1R34";
NW_004624832.1	.	pseudogene	782165	783527	.	-	.	gene_id ""; transcript_id ""; gene_name "Heterocephalus_glaber_psV1R35";
NW_004624796.1	.	pseudogene	12351940	12352974	.	+	.	gene_id ""; transcript_id ""; gene_name "Heterocephalus_glaber_psV1R36";
NW_004624832.1	.	pseudogene	781487	782756	.	-	.	gene_id ""; transcript_id ""; gene_name "Heterocephalus_glaber_psV1R4";
NW_004624775.1	.	pseudogene	13048	14782	.	+	.	gene_id ""; transcript_id ""; gene_name "Heterocephalus_glaber_psV1R5";
NW_004624832.1	.	pseudogene	3183807	3185088	.	+	.	gene_id ""; transcript_id ""; gene_name "Heterocephalus_glaber_psV1R6";
NW_004624925.1	.	pseudogene	196704	198450	.	-	.	gene_id ""; transcript_id ""; gene_name "Heterocephalus_glaber_psV1R7";
NW_004624832.1	.	pseudogene	1696686	1698228	.	-	.	gene_id ""; transcript_id ""; gene_name "Heterocephalus_glaber_psV1R8";
NW_004624756.1	.	pseudogene	176983	178909	.	+	.	gene_id ""; transcript_id ""; gene_name "Heterocephalus_glaber_psV1R9";
NW_004936575.1	.	gene	2792333	2793304	.	+	0	gene_id ""; transcript_id ""; gene_name "Ictidomys_tridecemlineatus_intact_ancV1R";
NW_004936661.1	.	gene	2576293	2577195	.	-	0	gene_id ""; transcript_id ""; gene_name "Ictidomys_tridecemlineatus_intact_V1R1_1";
NW_004936897.1	.	gene	397941	398840	.	+	0	gene_id ""; transcript_id ""; gene_name "Ictidomys_tridecemlineatus_intact_V1R1_2";
NW_004937055.1	.	gene	157882	158784	.	+	0	gene_id ""; transcript_id ""; gene_name "Ictidomys_tridecemlineatus_intact_V1R2";
NW_004936596.1	.	gene	1758995	1759933	.	+	0	gene_id ""; transcript_id ""; gene_name "Ictidomys_tridecemlineatus_intact_V1R3_1";
NW_004936596.1	.	gene	1724080	1724970	.	-	0	gene_id ""; transcript_id ""; gene_name "Ictidomys_tridecemlineatus_intact_V1R3_2";
NW_004936596.1	.	gene	1738771	1739694	.	+	0	gene_id ""; transcript_id ""; gene_name "Ictidomys_tridecemlineatus_intact_V1R3_3";
NW_004936671.1	.	gene	2540943	2541836	.	+	0	gene_id ""; transcript_id ""; gene_name "Ictidomys_tridecemlineatus_intact_V1R3_4";
NW_004936671.1	.	gene	2567888	2568775	.	+	0	gene_id ""; transcript_id ""; gene_name "Ictidomys_tridecemlineatus_intact_V1R3_5";
NW_004937055.1	.	gene	254263	255204	.	+	0	gene_id ""; transcript_id ""; gene_name "Ictidomys_tridecemlineatus_intact_V1R3_6";
NW_004936872.1	.	gene	700178	701074	.	+	0	gene_id ""; transcript_id ""; gene_name "Ictidomys_tridecemlineatus_intact_V1R3_7";
NW_004936671.1	.	gene	2451363	2452259	.	-	0	gene_id ""; transcript_id ""; gene_name "Ictidomys_tridecemlineatus_intact_V1R3_8";
NW_004937055.1	.	gene	115011	115940	.	+	0	gene_id ""; transcript_id ""; gene_name "Ictidomys_tridecemlineatus_intact_V1R4_1";
NW_004937457.1	.	gene	53027	54040	.	-	0	gene_id ""; transcript_id ""; gene_name "Ictidomys_tridecemlineatus_intact_V1R4_10";
NW_004936671.1	.	gene	2423031	2423924	.	+	0	gene_id ""; transcript_id ""; gene_name "Ictidomys_tridecemlineatus_intact_V1R4_11";
NW_004936924.1	.	gene	202543	203439	.	+	0	gene_id ""; transcript_id ""; gene_name "Ictidomys_tridecemlineatus_intact_V1R4_12";
NW_004936671.1	.	gene	2755362	2756258	.	-	0	gene_id ""; transcript_id ""; gene_name "Ictidomys_tridecemlineatus_intact_V1R4_13";
NW_004943344.1	.	gene	1123	2049	.	+	0	gene_id ""; transcript_id ""; gene_name "Ictidomys_tridecemlineatus_intact_V1R4_14";
NW_004936664.1	.	gene	2363650	2364564	.	+	0	gene_id ""; transcript_id ""; gene_name "Ictidomys_tridecemlineatus_intact_V1R4_15";
NW_004937055.1	.	gene	140203	141138	.	+	0	gene_id ""; transcript_id ""; gene_name "Ictidomys_tridecemlineatus_intact_V1R4_16";
NW_004936671.1	.	gene	2694590	2695465	.	-	0	gene_id ""; transcript_id ""; gene_name "Ictidomys_tridecemlineatus_intact_V1R4_17";
NW_004936901.1	.	gene	596264	597208	.	+	0	gene_id ""; transcript_id ""; gene_name "Ictidomys_tridecemlineatus_intact_V1R4_18";
NW_004936924.1	.	gene	533329	534267	.	-	0	gene_id ""; transcript_id ""; gene_name "Ictidomys_tridecemlineatus_intact_V1R4_19";
NW_004936901.1	.	gene	305907	306884	.	+	0	gene_id ""; transcript_id ""; gene_name "Ictidomys_tridecemlineatus_intact_V1R4_2";
NW_004936872.1	.	gene	682486	683397	.	+	0	gene_id ""; transcript_id ""; gene_name "Ictidomys_tridecemlineatus_intact_V1R4_20";
NW_004943199.1	.	gene	1126	2064	.	-	0	gene_id ""; transcript_id ""; gene_name "Ictidomys_tridecemlineatus_intact_V1R4_21";
NW_004936901.1	.	gene	352782	353720	.	+	0	gene_id ""; transcript_id ""; gene_name "Ictidomys_tridecemlineatus_intact_V1R4_22";
NW_004936671.1	.	gene	2377363	2378256	.	-	0	gene_id ""; transcript_id ""; gene_name "Ictidomys_tridecemlineatus_intact_V1R4_23";
NW_004936924.1	.	gene	454781	455719	.	-	0	gene_id ""; transcript_id ""; gene_name "Ictidomys_tridecemlineatus_intact_V1R4_24";
NW_004939487.1	.	gene	2459	3334	.	+	0	gene_id ""; transcript_id ""; gene_name "Ictidomys_tridecemlineatus_intact_V1R4_25";
NW_004936671.1	.	gene	2436282	2437175	.	+	0	gene_id ""; transcript_id ""; gene_name "Ictidomys_tridecemlineatus_intact_V1R4_26";
NW_004936671.1	.	gene	2401795	2402688	.	-	0	gene_id ""; transcript_id ""; gene_name "Ictidomys_tridecemlineatus_intact_V1R4_27";
NW_004937155.1	.	gene	146461	147390	.	+	0	gene_id ""; transcript_id ""; gene_name "Ictidomys_tridecemlineatus_intact_V1R4_28";
NW_004936924.1	.	gene	408904	409836	.	-	0	gene_id ""; transcript_id ""; gene_name "Ictidomys_tridecemlineatus_intact_V1R4_29";
NW_004938449.1	.	gene	8039	8986	.	+	0	gene_id ""; transcript_id ""; gene_name "Ictidomys_tridecemlineatus_intact_V1R4_3";
NW_004936924.1	.	gene	497684	498580	.	-	0	gene_id ""; transcript_id ""; gene_name "Ictidomys_tridecemlineatus_intact_V1R4_30";
NW_004936901.1	.	gene	566498	567469	.	-	0	gene_id ""; transcript_id ""; gene_name "Ictidomys_tridecemlineatus_intact_V1R4_31";
NW_004936924.1	.	gene	52713	53609	.	+	0	gene_id ""; transcript_id ""; gene_name "Ictidomys_tridecemlineatus_intact_V1R4_32";
NW_004936671.1	.	gene	2632239	2633135	.	+	0	gene_id ""; transcript_id ""; gene_name "Ictidomys_tridecemlineatus_intact_V1R4_33";
NW_004936924.1	.	gene	95690	96640	.	-	0	gene_id ""; transcript_id ""; gene_name "Ictidomys_tridecemlineatus_intact_V1R4_34";
NW_004936664.1	.	gene	2310916	2311899	.	+	0	gene_id ""; transcript_id ""; gene_name "Ictidomys_tridecemlineatus_intact_V1R4_35";
NW_004936924.1	.	gene	338410	339306	.	+	0	gene_id ""; transcript_id ""; gene_name "Ictidomys_tridecemlineatus_intact_V1R4_36";
NW_004936664.1	.	gene	2379756	2380646	.	+	0	gene_id ""; transcript_id ""; gene_name "Ictidomys_tridecemlineatus_intact_V1R4_37";
NW_004936664.1	.	gene	2333858	2334766	.	+	0	gene_id ""; transcript_id ""; gene_name "Ictidomys_tridecemlineatus_intact_V1R4_38";
NW_004936901.1	.	gene	436076	437032	.	+	0	gene_id ""; transcript_id ""; gene_name "Ictidomys_tridecemlineatus_intact_V1R4_39";
NW_004936872.1	.	gene	670414	671310	.	+	0	gene_id ""; transcript_id ""; gene_name "Ictidomys_tridecemlineatus_intact_V1R4_4";
NW_004936671.1	.	gene	2718363	2719250	.	-	0	gene_id ""; transcript_id ""; gene_name "Ictidomys_tridecemlineatus_intact_V1R4_40";
NW_004936924.1	.	gene	422055	422999	.	-	0	gene_id ""; transcript_id ""; gene_name "Ictidomys_tridecemlineatus_intact_V1R4_41";
NW_004936924.1	.	gene	433058	434020	.	-	0	gene_id ""; transcript_id ""; gene_name "Ictidomys_tridecemlineatus_intact_V1R4_42";
NW_004936924.1	.	gene	131108	132004	.	+	0	gene_id ""; transcript_id ""; gene_name "Ictidomys_tridecemlineatus_intact_V1R4_43";
NW_004936924.1	.	gene	364199	365194	.	+	0	gene_id ""; transcript_id ""; gene_name "Ictidomys_tridecemlineatus_intact_V1R4_44";
NW_004936901.1	.	gene	456134	457081	.	+	0	gene_id ""; transcript_id ""; gene_name "Ictidomys_tridecemlineatus_intact_V1R4_45";
NW_004936901.1	.	gene	550151	551194	.	+	0	gene_id ""; transcript_id ""; gene_name "Ictidomys_tridecemlineatus_intact_V1R4_46";
NW_004936671.1	.	gene	2736464	2737357	.	-	0	gene_id ""; transcript_id ""; gene_name "Ictidomys_tridecemlineatus_intact_V1R4_47";
NW_004936901.1	.	gene	369641	370588	.	+	0	gene_id ""; transcript_id ""; gene_name "Ictidomys_tridecemlineatus_intact_V1R4_48";
NW_004936671.1	.	gene	2488598	2489488	.	+	0	gene_id ""; transcript_id ""; gene_name "Ictidomys_tridecemlineatus_intact_V1R4_49";
NW_004936901.1	.	gene	332910	333806	.	-	0	gene_id ""; transcript_id ""; gene_name "Ictidomys_tridecemlineatus_intact_V1R4_5";
NW_004936995.1	.	gene	151599	152543	.	-	0	gene_id ""; transcript_id ""; gene_name "Ictidomys_tridecemlineatus_intact_V1R4_50";
NW_004936901.1	.	gene	670896	671807	.	-	0	gene_id ""; transcript_id ""; gene_name "Ictidomys_tridecemlineatus_intact_V1R4_51";
NW_004937107.1	.	gene	129534	130472	.	-	0	gene_id ""; transcript_id ""; gene_name "Ictidomys_tridecemlineatus_intact_V1R4_6";
NW_004937155.1	.	gene	158982	159932	.	+	0	gene_id ""; transcript_id ""; gene_name "Ictidomys_tridecemlineatus_intact_V1R4_7";
NW_004937016.1	.	gene	216980	217885	.	+	0	gene_id ""; transcript_id ""; gene_name "Ictidomys_tridecemlineatus_intact_V1R4_8";
NW_004938335.1	.	gene	10751	11665	.	-	0	gene_id ""; transcript_id ""; gene_name "Ictidomys_tridecemlineatus_intact_V1R4_9";
NW_004936895.1	.	gene	208900	209805	.	-	0	gene_id ""; transcript_id ""; gene_name "Ictidomys_tridecemlineatus_intact_V1R48";
NW_004936786.1	.	gene	1315216	1316163	.	-	0	gene_id ""; transcript_id ""; gene_name "Ictidomys_tridecemlineatus_intact_V1R90_1";
NW_004936898.1	.	gene	618961	619908	.	-	0	gene_id ""; transcript_id ""; gene_name "Ictidomys_tridecemlineatus_intact_V1R90_2";
NW_004937155.1	.	gene	70127	71080	.	+	0	gene_id ""; transcript_id ""; gene_name "Ictidomys_tridecemlineatus_intact_V1R90_3";
NW_004936895.1	.	gene	243200	244072	.	-	0	gene_id ""; transcript_id ""; gene_name "Ictidomys_tridecemlineatus_intact_V1R90_4";
NW_004936895.1	.	gene	299682	300617	.	-	0	gene_id ""; transcript_id ""; gene_name "Ictidomys_tridecemlineatus_intact_V1R90_5";
NW_004937814.1	.	gene	8521	9447	.	+	0	gene_id ""; transcript_id ""; gene_name "Ictidomys_tridecemlineatus_intact_V1R94";
NW_004937107.1	.	partial_gene	172405	173052	.	+	.	gene_id ""; transcript_id ""; gene_name "Ictidomys_tridecemlineatus_partial_V1R1";
NW_004936901.1	.	partial_gene	578475	579515	.	+	.	gene_id ""; transcript_id ""; gene_name "Ictidomys_tridecemlineatus_partial_V1R10";
NW_004936901.1	.	partial_gene	387326	387695	.	-	.	gene_id ""; transcript_id ""; gene_name "Ictidomys_tridecemlineatus_partial_V1R11";
NW_004936901.1	.	partial_gene	471047	471439	.	-	.	gene_id ""; transcript_id ""; gene_name "Ictidomys_tridecemlineatus_partial_V1R12";
NW_004936924.1	.	partial_gene	474400	475353	.	-	.	gene_id ""; transcript_id ""; gene_name "Ictidomys_tridecemlineatus_partial_V1R13";
NW_004940365.1	.	partial_gene	1	838	.	-	.	gene_id ""; transcript_id ""; gene_name "Ictidomys_tridecemlineatus_partial_V1R14";
NW_004936924.1	.	partial_gene	257067	257486	.	-	.	gene_id ""; transcript_id ""; gene_name "Ictidomys_tridecemlineatus_partial_V1R2";
NW_004936924.1	.	partial_gene	569290	569664	.	-	.	gene_id ""; transcript_id ""; gene_name "Ictidomys_tridecemlineatus_partial_V1R3";
NW_004938249.1	.	partial_gene	8122	8427	.	-	.	gene_id ""; transcript_id ""; gene_name "Ictidomys_tridecemlineatus_partial_V1R4";
NW_004936924.1	.	partial_gene	187114	187470	.	-	.	gene_id ""; transcript_id ""; gene_name "Ictidomys_tridecemlineatus_partial_V1R5";
NW_004936901.1	.	partial_gene	411306	412048	.	+	.	gene_id ""; transcript_id ""; gene_name "Ictidomys_tridecemlineatus_partial_V1R6";
NW_004936924.1	.	partial_gene	170094	170608	.	-	.	gene_id ""; transcript_id ""; gene_name "Ictidomys_tridecemlineatus_partial_V1R7";
NW_004937155.1	.	partial_gene	97915	98630	.	-	.	gene_id ""; transcript_id ""; gene_name "Ictidomys_tridecemlineatus_partial_V1R8";
NW_004936901.1	.	partial_gene	409987	410834	.	+	.	gene_id ""; transcript_id ""; gene_name "Ictidomys_tridecemlineatus_partial_V1R9";
NW_004936984.1	.	pseudogene	82895	84146	.	-	.	gene_id ""; transcript_id ""; gene_name "Ictidomys_tridecemlineatus_psV1R1";
NW_004936895.1	.	pseudogene	254728	256144	.	+	.	gene_id ""; transcript_id ""; gene_name "Ictidomys_tridecemlineatus_psV1R10";
NW_004937796.1	.	pseudogene	4585	5986	.	-	.	gene_id ""; transcript_id ""; gene_name "Ictidomys_tridecemlineatus_psV1R100";
NW_004937107.1	.	pseudogene	182740	184615	.	+	.	gene_id ""; transcript_id ""; gene_name "Ictidomys_tridecemlineatus_psV1R101";
NW_004943788.1	.	pseudogene	1	921	.	+	.	gene_id ""; transcript_id ""; gene_name "Ictidomys_tridecemlineatus_psV1R102";
NW_004936901.1	.	pseudogene	300617	301928	.	-	.	gene_id ""; transcript_id ""; gene_name "Ictidomys_tridecemlineatus_psV1R103";
NW_004937189.1	.	pseudogene	154474	155589	.	+	.	gene_id ""; transcript_id ""; gene_name "Ictidomys_tridecemlineatus_psV1R104";
NW_004936671.1	.	pseudogene	2622619	2623933	.	-	.	gene_id ""; transcript_id ""; gene_name "Ictidomys_tridecemlineatus_psV1R105";
NW_004936669.1	.	pseudogene	83239	84538	.	+	.	gene_id ""; transcript_id ""; gene_name "Ictidomys_tridecemlineatus_psV1R106";
NW_004941162.1	.	pseudogene	186	1680	.	+	.	gene_id ""; transcript_id ""; gene_name "Ictidomys_tridecemlineatus_psV1R107";
NW_004936855.1	.	pseudogene	349766	351215	.	-	.	gene_id ""; transcript_id ""; gene_name "Ictidomys_tridecemlineatus_psV1R108";
NW_004936924.1	.	pseudogene	459193	460333	.	-	.	gene_id ""; transcript_id ""; gene_name "Ictidomys_tridecemlineatus_psV1R109";
NW_004936995.1	.	pseudogene	229786	231664	.	+	.	gene_id ""; transcript_id ""; gene_name "Ictidomys_tridecemlineatus_psV1R11";
NW_004945426.1	.	pseudogene	1	700	.	-	.	gene_id ""; transcript_id ""; gene_name "Ictidomys_tridecemlineatus_psV1R110";
NW_004937247.1	.	pseudogene	104894	106079	.	+	.	gene_id ""; transcript_id ""; gene_name "Ictidomys_tridecemlineatus_psV1R111";
NW_004936924.1	.	pseudogene	464662	465997	.	-	.	gene_id ""; transcript_id ""; gene_name "Ictidomys_tridecemlineatus_psV1R112";
NW_004938353.1	.	pseudogene	12937	13891	.	+	.	gene_id ""; transcript_id ""; gene_name "Ictidomys_tridecemlineatus_psV1R113";
NW_004936895.1	.	pseudogene	285211	286744	.	-	.	gene_id ""; transcript_id ""; gene_name "Ictidomys_tridecemlineatus_psV1R114";
NW_004937327.1	.	pseudogene	33972	34887	.	+	.	gene_id ""; transcript_id ""; gene_name "Ictidomys_tridecemlineatus_psV1R115";
NW_004936906.1	.	pseudogene	323249	324656	.	-	.	gene_id ""; transcript_id ""; gene_name "Ictidomys_tridecemlineatus_psV1R116";
NW_004936786.1	.	pseudogene	1451110	1452592	.	+	.	gene_id ""; transcript_id ""; gene_name "Ictidomys_tridecemlineatus_psV1R117";
NW_004937516.1	.	pseudogene	6367	7567	.	+	.	gene_id ""; transcript_id ""; gene_name "Ictidomys_tridecemlineatus_psV1R118";
NW_004936619.1	.	pseudogene	4360046	4361870	.	-	.	gene_id ""; transcript_id ""; gene_name "Ictidomys_tridecemlineatus_psV1R119";
NW_004936924.1	.	pseudogene	9263	10778	.	-	.	gene_id ""; transcript_id ""; gene_name "Ictidomys_tridecemlineatus_psV1R12";
NW_004936708.1	.	pseudogene	34911	36288	.	-	.	gene_id ""; transcript_id ""; gene_name "Ictidomys_tridecemlineatus_psV1R120";
NW_004941701.1	.	pseudogene	2910	3972	.	+	.	gene_id ""; transcript_id ""; gene_name "Ictidomys_tridecemlineatus_psV1R121";
NW_004936995.1	.	pseudogene	223677	224940	.	+	.	gene_id ""; transcript_id ""; gene_name "Ictidomys_tridecemlineatus_psV1R122";
NW_004936596.1	.	pseudogene	1771553	1772942	.	+	.	gene_id ""; transcript_id ""; gene_name "Ictidomys_tridecemlineatus_psV1R123";
NW_004936895.1	.	pseudogene	218658	219951	.	-	.	gene_id ""; transcript_id ""; gene_name "Ictidomys_tridecemlineatus_psV1R124";
NW_004936671.1	.	pseudogene	2606672	2608538	.	-	.	gene_id ""; transcript_id ""; gene_name "Ictidomys_tridecemlineatus_psV1R125";
NW_004937189.1	.	pseudogene	154474	155589	.	+	.	gene_id ""; transcript_id ""; gene_name "Ictidomys_tridecemlineatus_psV1R126";
NW_004937457.1	.	pseudogene	49535	50721	.	-	.	gene_id ""; transcript_id ""; gene_name "Ictidomys_tridecemlineatus_psV1R127";
NW_004937814.1	.	pseudogene	1901	3335	.	+	.	gene_id ""; transcript_id ""; gene_name "Ictidomys_tridecemlineatus_psV1R128";
NW_004936999.1	.	pseudogene	43908	45408	.	-	.	gene_id ""; transcript_id ""; gene_name "Ictidomys_tridecemlineatus_psV1R129";
NW_004936924.1	.	pseudogene	24725	26441	.	-	.	gene_id ""; transcript_id ""; gene_name "Ictidomys_tridecemlineatus_psV1R13";
NW_004943532.1	.	pseudogene	926	2040	.	-	.	gene_id ""; transcript_id ""; gene_name "Ictidomys_tridecemlineatus_psV1R130";
NW_004938329.1	.	pseudogene	9706	11179	.	-	.	gene_id ""; transcript_id ""; gene_name "Ictidomys_tridecemlineatus_psV1R131";
NW_004936924.1	.	pseudogene	114245	116036	.	-	.	gene_id ""; transcript_id ""; gene_name "Ictidomys_tridecemlineatus_psV1R132";
NW_004936995.1	.	pseudogene	191115	192705	.	-	.	gene_id ""; transcript_id ""; gene_name "Ictidomys_tridecemlineatus_psV1R133";
NW_004936820.1	.	pseudogene	1038577	1039768	.	+	.	gene_id ""; transcript_id ""; gene_name "Ictidomys_tridecemlineatus_psV1R134";
NW_004937814.1	.	pseudogene	5432	6965	.	-	.	gene_id ""; transcript_id ""; gene_name "Ictidomys_tridecemlineatus_psV1R135";
NW_004936786.1	.	pseudogene	1334849	1335793	.	+	.	gene_id ""; transcript_id ""; gene_name "Ictidomys_tridecemlineatus_psV1R136";
NW_004936671.1	.	pseudogene	2546248	2547147	.	+	.	gene_id ""; transcript_id ""; gene_name "Ictidomys_tridecemlineatus_psV1R137";
NW_004937408.1	.	pseudogene	73200	73958	.	+	.	gene_id ""; transcript_id ""; gene_name "Ictidomys_tridecemlineatus_psV1R138";
NW_004936671.1	.	pseudogene	2546248	2547147	.	+	.	gene_id ""; transcript_id ""; gene_name "Ictidomys_tridecemlineatus_psV1R139";
NW_004936759.1	.	pseudogene	382091	383456	.	+	.	gene_id ""; transcript_id ""; gene_name "Ictidomys_tridecemlineatus_psV1R14";
NW_004936786.1	.	pseudogene	1465736	1466668	.	-	.	gene_id ""; transcript_id ""; gene_name "Ictidomys_tridecemlineatus_psV1R140";
NW_004936895.1	.	pseudogene	270548	271282	.	+	.	gene_id ""; transcript_id ""; gene_name "Ictidomys_tridecemlineatus_psV1R141";
NW_004937666.1	.	pseudogene	20663	21448	.	+	.	gene_id ""; transcript_id ""; gene_name "Ictidomys_tridecemlineatus_psV1R142";
NW_004936895.1	.	pseudogene	276248	277057	.	-	.	gene_id ""; transcript_id ""; gene_name "Ictidomys_tridecemlineatus_psV1R143";
NW_004936924.1	.	pseudogene	304174	304971	.	+	.	gene_id ""; transcript_id ""; gene_name "Ictidomys_tridecemlineatus_psV1R144";
NW_004936924.1	.	pseudogene	354834	355604	.	-	.	gene_id ""; transcript_id ""; gene_name "Ictidomys_tridecemlineatus_psV1R145";
NW_004937026.1	.	pseudogene	308730	309479	.	-	.	gene_id ""; transcript_id ""; gene_name "Ictidomys_tridecemlineatus_psV1R146";
NW_004938397.1	.	pseudogene	11795	12577	.	-	.	gene_id ""; transcript_id ""; gene_name "Ictidomys_tridecemlineatus_psV1R147";
NW_004936719.1	.	pseudogene	248473	250162	.	+	.	gene_id ""; transcript_id ""; gene_name "Ictidomys_tridecemlineatus_psV1R15";
NW_004936477.1	.	pseudogene	22672255	22673878	.	-	.	gene_id ""; transcript_id ""; gene_name "Ictidomys_tridecemlineatus_psV1R16";
NW_004937814.1	.	pseudogene	20461	21922	.	+	.	gene_id ""; transcript_id ""; gene_name "Ictidomys_tridecemlineatus_psV1R17";
NW_004936820.1	.	pseudogene	1037327	1038650	.	+	.	gene_id ""; transcript_id ""; gene_name "Ictidomys_tridecemlineatus_psV1R18";
NW_004936786.1	.	pseudogene	1392202	1393801	.	-	.	gene_id ""; transcript_id ""; gene_name "Ictidomys_tridecemlineatus_psV1R19";
NW_004936671.1	.	pseudogene	2512100	2513783	.	+	.	gene_id ""; transcript_id ""; gene_name "Ictidomys_tridecemlineatus_psV1R2";
NW_004941256.1	.	pseudogene	2477	3749	.	-	.	gene_id ""; transcript_id ""; gene_name "Ictidomys_tridecemlineatus_psV1R20";
NW_004938249.1	.	pseudogene	11045	12728	.	-	.	gene_id ""; transcript_id ""; gene_name "Ictidomys_tridecemlineatus_psV1R21";
NW_004936800.1	.	pseudogene	1330452	1332216	.	+	.	gene_id ""; transcript_id ""; gene_name "Ictidomys_tridecemlineatus_psV1R22";
NW_004938150.1	.	pseudogene	2577	4059	.	+	.	gene_id ""; transcript_id ""; gene_name "Ictidomys_tridecemlineatus_psV1R23";
NW_004936786.1	.	pseudogene	1376352	1377714	.	-	.	gene_id ""; transcript_id ""; gene_name "Ictidomys_tridecemlineatus_psV1R24";
NW_004937497.1	.	pseudogene	46042	47473	.	+	.	gene_id ""; transcript_id ""; gene_name "Ictidomys_tridecemlineatus_psV1R25";
NW_004937814.1	.	pseudogene	1	1378	.	+	.	gene_id ""; transcript_id ""; gene_name "Ictidomys_tridecemlineatus_psV1R26";
NW_004936735.1	.	pseudogene	969470	970634	.	+	.	gene_id ""; transcript_id ""; gene_name "Ictidomys_tridecemlineatus_psV1R27";
NW_004936671.1	.	pseudogene	2652110	2653763	.	+	.	gene_id ""; transcript_id ""; gene_name "Ictidomys_tridecemlineatus_psV1R28";
NW_004936671.1	.	pseudogene	2481590	2482691	.	+	.	gene_id ""; transcript_id ""; gene_name "Ictidomys_tridecemlineatus_psV1R29";
NW_004936784.1	.	pseudogene	1313456	1314686	.	+	.	gene_id ""; transcript_id ""; gene_name "Ictidomys_tridecemlineatus_psV1R3";
NW_004937666.1	.	pseudogene	40006	41358	.	+	.	gene_id ""; transcript_id ""; gene_name "Ictidomys_tridecemlineatus_psV1R30";
NW_004936901.1	.	pseudogene	620812	622012	.	-	.	gene_id ""; transcript_id ""; gene_name "Ictidomys_tridecemlineatus_psV1R31";
NW_004936901.1	.	pseudogene	177953	179074	.	+	.	gene_id ""; transcript_id ""; gene_name "Ictidomys_tridecemlineatus_psV1R32";
NW_004936671.1	.	pseudogene	2443295	2445188	.	+	.	gene_id ""; transcript_id ""; gene_name "Ictidomys_tridecemlineatus_psV1R33";
NW_004936901.1	.	pseudogene	115038	116481	.	+	.	gene_id ""; transcript_id ""; gene_name "Ictidomys_tridecemlineatus_psV1R34";
NW_004936545.1	.	pseudogene	1932194	1933682	.	+	.	gene_id ""; transcript_id ""; gene_name "Ictidomys_tridecemlineatus_psV1R35";
NW_004944825.1	.	pseudogene	1	1080	.	-	.	gene_id ""; transcript_id ""; gene_name "Ictidomys_tridecemlineatus_psV1R36";
NW_004937155.1	.	pseudogene	5671	7063	.	-	.	gene_id ""; transcript_id ""; gene_name "Ictidomys_tridecemlineatus_psV1R37";
NW_004936868.1	.	pseudogene	633853	635302	.	-	.	gene_id ""; transcript_id ""; gene_name "Ictidomys_tridecemlineatus_psV1R38";
NW_004936796.1	.	pseudogene	1435276	1436470	.	-	.	gene_id ""; transcript_id ""; gene_name "Ictidomys_tridecemlineatus_psV1R39";
NW_004936786.1	.	pseudogene	1432034	1433525	.	+	.	gene_id ""; transcript_id ""; gene_name "Ictidomys_tridecemlineatus_psV1R4";
NW_004936895.1	.	pseudogene	273683	275117	.	-	.	gene_id ""; transcript_id ""; gene_name "Ictidomys_tridecemlineatus_psV1R40";
NW_004936529.1	.	pseudogene	113514	114515	.	-	.	gene_id ""; transcript_id ""; gene_name "Ictidomys_tridecemlineatus_psV1R41";
NW_004937497.1	.	pseudogene	5175	7029	.	-	.	gene_id ""; transcript_id ""; gene_name "Ictidomys_tridecemlineatus_psV1R42";
NW_004936897.1	.	pseudogene	490960	492214	.	+	.	gene_id ""; transcript_id ""; gene_name "Ictidomys_tridecemlineatus_psV1R43";
NW_004936995.1	.	pseudogene	134326	135200	.	-	.	gene_id ""; transcript_id ""; gene_name "Ictidomys_tridecemlineatus_psV1R44";
NW_004937561.1	.	pseudogene	13014	14196	.	+	.	gene_id ""; transcript_id ""; gene_name "Ictidomys_tridecemlineatus_psV1R45";
NW_004937497.1	.	pseudogene	58713	59839	.	-	.	gene_id ""; transcript_id ""; gene_name "Ictidomys_tridecemlineatus_psV1R46";
NW_004938133.1	.	pseudogene	3367	5245	.	-	.	gene_id ""; transcript_id ""; gene_name "Ictidomys_tridecemlineatus_psV1R47";
NW_004936895.1	.	pseudogene	315572	317249	.	+	.	gene_id ""; transcript_id ""; gene_name "Ictidomys_tridecemlineatus_psV1R48";
NW_004937750.1	.	pseudogene	2022	3005	.	+	.	gene_id ""; transcript_id ""; gene_name "Ictidomys_tridecemlineatus_psV1R49";
NW_004937470.1	.	pseudogene	37445	38825	.	+	.	gene_id ""; transcript_id ""; gene_name "Ictidomys_tridecemlineatus_psV1R5";
NW_004936895.1	.	pseudogene	228493	229990	.	-	.	gene_id ""; transcript_id ""; gene_name "Ictidomys_tridecemlineatus_psV1R50";
NW_004936895.1	.	pseudogene	220392	222276	.	-	.	gene_id ""; transcript_id ""; gene_name "Ictidomys_tridecemlineatus_psV1R51";
NW_004936708.1	.	pseudogene	53899	55081	.	-	.	gene_id ""; transcript_id ""; gene_name "Ictidomys_tridecemlineatus_psV1R52";
NW_004936786.1	.	pseudogene	1411652	1413590	.	+	.	gene_id ""; transcript_id ""; gene_name "Ictidomys_tridecemlineatus_psV1R53";
NW_004944830.1	.	pseudogene	1	1417	.	+	.	gene_id ""; transcript_id ""; gene_name "Ictidomys_tridecemlineatus_psV1R54";
NW_004936933.1	.	pseudogene	348959	350177	.	-	.	gene_id ""; transcript_id ""; gene_name "Ictidomys_tridecemlineatus_psV1R55";
NW_004937016.1	.	pseudogene	243117	244614	.	+	.	gene_id ""; transcript_id ""; gene_name "Ictidomys_tridecemlineatus_psV1R56";
NW_004936786.1	.	pseudogene	1356565	1357963	.	+	.	gene_id ""; transcript_id ""; gene_name "Ictidomys_tridecemlineatus_psV1R57";
NW_004936898.1	.	pseudogene	32385	33668	.	+	.	gene_id ""; transcript_id ""; gene_name "Ictidomys_tridecemlineatus_psV1R58";
NW_004936897.1	.	pseudogene	451604	452567	.	+	.	gene_id ""; transcript_id ""; gene_name "Ictidomys_tridecemlineatus_psV1R59";
NW_004937797.1	.	pseudogene	14543	15423	.	+	.	gene_id ""; transcript_id ""; gene_name "Ictidomys_tridecemlineatus_psV1R6";
NW_004936901.1	.	pseudogene	224767	226252	.	+	.	gene_id ""; transcript_id ""; gene_name "Ictidomys_tridecemlineatus_psV1R60";
NW_004936901.1	.	pseudogene	89578	91220	.	+	.	gene_id ""; transcript_id ""; gene_name "Ictidomys_tridecemlineatus_psV1R61";
NW_004937155.1	.	pseudogene	83288	84944	.	-	.	gene_id ""; transcript_id ""; gene_name "Ictidomys_tridecemlineatus_psV1R62";
NW_004936469.1	.	pseudogene	20166417	20167620	.	-	.	gene_id ""; transcript_id ""; gene_name "Ictidomys_tridecemlineatus_psV1R63";
NW_004936671.1	.	pseudogene	2414992	2416450	.	+	.	gene_id ""; transcript_id ""; gene_name "Ictidomys_tridecemlineatus_psV1R64";
NW_004936512.1	.	pseudogene	8213535	8214741	.	-	.	gene_id ""; transcript_id ""; gene_name "Ictidomys_tridecemlineatus_psV1R65";
NW_004936924.1	.	pseudogene	157722	158626	.	+	.	gene_id ""; transcript_id ""; gene_name "Ictidomys_tridecemlineatus_psV1R66";
NW_004936901.1	.	pseudogene	606698	608063	.	+	.	gene_id ""; transcript_id ""; gene_name "Ictidomys_tridecemlineatus_psV1R67";
NW_004937155.1	.	pseudogene	130152	131236	.	+	.	gene_id ""; transcript_id ""; gene_name "Ictidomys_tridecemlineatus_psV1R68";
NW_004938704.1	.	pseudogene	2524	3749	.	+	.	gene_id ""; transcript_id ""; gene_name "Ictidomys_tridecemlineatus_psV1R69";
NW_004940134.1	.	pseudogene	1923	2851	.	-	.	gene_id ""; transcript_id ""; gene_name "Ictidomys_tridecemlineatus_psV1R7";
NW_004939167.1	.	pseudogene	3719	4818	.	+	.	gene_id ""; transcript_id ""; gene_name "Ictidomys_tridecemlineatus_psV1R70";
NW_004936671.1	.	pseudogene	2475223	2477107	.	-	.	gene_id ""; transcript_id ""; gene_name "Ictidomys_tridecemlineatus_psV1R71";
NW_004936924.1	.	pseudogene	325319	326867	.	+	.	gene_id ""; transcript_id ""; gene_name "Ictidomys_tridecemlineatus_psV1R72";
NW_004936495.1	.	pseudogene	4744258	4745224	.	+	.	gene_id ""; transcript_id ""; gene_name "Ictidomys_tridecemlineatus_psV1R73";
NW_004939301.1	.	pseudogene	353	1045	.	-	.	gene_id ""; transcript_id ""; gene_name "Ictidomys_tridecemlineatus_psV1R74";
NW_004936624.1	.	pseudogene	3066708	3068067	.	+	.	gene_id ""; transcript_id ""; gene_name "Ictidomys_tridecemlineatus_psV1R75";
NW_004936671.1	.	pseudogene	2676121	2678005	.	+	.	gene_id ""; transcript_id ""; gene_name "Ictidomys_tridecemlineatus_psV1R76";
NW_004936544.1	.	pseudogene	1574596	1575877	.	-	.	gene_id ""; transcript_id ""; gene_name "Ictidomys_tridecemlineatus_psV1R77";
NW_004936671.1	.	pseudogene	2703967	2705518	.	-	.	gene_id ""; transcript_id ""; gene_name "Ictidomys_tridecemlineatus_psV1R78";
NW_004936901.1	.	pseudogene	659206	660493	.	-	.	gene_id ""; transcript_id ""; gene_name "Ictidomys_tridecemlineatus_psV1R79";
NW_004936786.1	.	pseudogene	1439426	1441115	.	-	.	gene_id ""; transcript_id ""; gene_name "Ictidomys_tridecemlineatus_psV1R8";
NW_004936901.1	.	pseudogene	182999	183955	.	+	.	gene_id ""; transcript_id ""; gene_name "Ictidomys_tridecemlineatus_psV1R80";
NW_004937155.1	.	pseudogene	40231	41902	.	-	.	gene_id ""; transcript_id ""; gene_name "Ictidomys_tridecemlineatus_psV1R81";
NW_004936995.1	.	pseudogene	183619	184915	.	+	.	gene_id ""; transcript_id ""; gene_name "Ictidomys_tridecemlineatus_psV1R82";
NW_004936671.1	.	pseudogene	2593020	2594343	.	-	.	gene_id ""; transcript_id ""; gene_name "Ictidomys_tridecemlineatus_psV1R83";
NW_004938737.1	.	pseudogene	6646	7972	.	+	.	gene_id ""; transcript_id ""; gene_name "Ictidomys_tridecemlineatus_psV1R84";
NW_004936995.1	.	pseudogene	178013	179394	.	+	.	gene_id ""; transcript_id ""; gene_name "Ictidomys_tridecemlineatus_psV1R85";
NW_004936895.1	.	pseudogene	331303	332818	.	+	.	gene_id ""; transcript_id ""; gene_name "Ictidomys_tridecemlineatus_psV1R86";
NW_004936786.1	.	pseudogene	1378318	1379806	.	-	.	gene_id ""; transcript_id ""; gene_name "Ictidomys_tridecemlineatus_psV1R87";
NW_004937107.1	.	pseudogene	138401	139619	.	-	.	gene_id ""; transcript_id ""; gene_name "Ictidomys_tridecemlineatus_psV1R88";
NW_004936551.1	.	pseudogene	5826972	5828424	.	+	.	gene_id ""; transcript_id ""; gene_name "Ictidomys_tridecemlineatus_psV1R89";
NW_004936901.1	.	pseudogene	425430	427101	.	-	.	gene_id ""; transcript_id ""; gene_name "Ictidomys_tridecemlineatus_psV1R9";
NW_004936901.1	.	pseudogene	508961	510301	.	-	.	gene_id ""; transcript_id ""; gene_name "Ictidomys_tridecemlineatus_psV1R90";
NW_004947440.1	.	pseudogene	365	1167	.	+	.	gene_id ""; transcript_id ""; gene_name "Ictidomys_tridecemlineatus_psV1R91";
NW_004937666.1	.	pseudogene	2934	4809	.	-	.	gene_id ""; transcript_id ""; gene_name "Ictidomys_tridecemlineatus_psV1R92";
NW_004936664.1	.	pseudogene	2382212	2383478	.	+	.	gene_id ""; transcript_id ""; gene_name "Ictidomys_tridecemlineatus_psV1R93";
NW_004939617.1	.	pseudogene	3008	4404	.	-	.	gene_id ""; transcript_id ""; gene_name "Ictidomys_tridecemlineatus_psV1R94";
NW_004936671.1	.	pseudogene	2781944	2783228	.	-	.	gene_id ""; transcript_id ""; gene_name "Ictidomys_tridecemlineatus_psV1R95";
NW_004937155.1	.	pseudogene	116477	118172	.	+	.	gene_id ""; transcript_id ""; gene_name "Ictidomys_tridecemlineatus_psV1R96";
NW_004936895.1	.	pseudogene	337018	338431	.	-	.	gene_id ""; transcript_id ""; gene_name "Ictidomys_tridecemlineatus_psV1R97";
NW_004937016.1	.	pseudogene	260311	261808	.	-	.	gene_id ""; transcript_id ""; gene_name "Ictidomys_tridecemlineatus_psV1R98";
NW_004937666.1	.	pseudogene	27289	29182	.	-	.	gene_id ""; transcript_id ""; gene_name "Ictidomys_tridecemlineatus_psV1R99";
NW_004504440.1	.	gene	4572393	4573364	.	-	0	gene_id ""; transcript_id ""; gene_name "Jaculus_jaculus_intact_ancV1R";
NW_004504489.1	.	gene	2340995	2341930	.	+	0	gene_id ""; transcript_id ""; gene_name "Jaculus_jaculus_intact_V1R1_1";
NW_004504489.1	.	gene	2371316	2372260	.	+	0	gene_id ""; transcript_id ""; gene_name "Jaculus_jaculus_intact_V1R1_2";
NW_004504489.1	.	gene	1833935	1834831	.	+	0	gene_id ""; transcript_id ""; gene_name "Jaculus_jaculus_intact_V1R1_3";
NW_004504489.1	.	gene	2102492	2103436	.	-	0	gene_id ""; transcript_id ""; gene_name "Jaculus_jaculus_intact_V1R1_4";
NW_004504489.1	.	gene	2281865	2282842	.	+	0	gene_id ""; transcript_id ""; gene_name "Jaculus_jaculus_intact_V1R1_5";
NW_004504599.1	.	gene	45413	46324	.	-	0	gene_id ""; transcript_id ""; gene_name "Jaculus_jaculus_intact_V1R101";
NW_004504489.1	.	gene	2078729	2079781	.	-	0	gene_id ""; transcript_id ""; gene_name "Jaculus_jaculus_intact_V1R3_1";
NW_004504489.1	.	gene	1971644	1972588	.	-	0	gene_id ""; transcript_id ""; gene_name "Jaculus_jaculus_intact_V1R3_2";
NW_004504489.1	.	gene	1946160	1947101	.	+	0	gene_id ""; transcript_id ""; gene_name "Jaculus_jaculus_intact_V1R3_3";
NW_004504489.1	.	gene	1984071	1985012	.	+	0	gene_id ""; transcript_id ""; gene_name "Jaculus_jaculus_intact_V1R3_4";
NW_004504489.1	.	gene	2147006	2147950	.	-	0	gene_id ""; transcript_id ""; gene_name "Jaculus_jaculus_intact_V1R3_5";
NW_004504489.1	.	gene	2052035	2052850	.	-	0	gene_id ""; transcript_id ""; gene_name "Jaculus_jaculus_intact_V1R3_6";
NW_004504489.1	.	gene	2432658	2433602	.	+	0	gene_id ""; transcript_id ""; gene_name "Jaculus_jaculus_intact_V1R3_7";
NW_004504527.1	.	gene	716862	717809	.	+	0	gene_id ""; transcript_id ""; gene_name "Jaculus_jaculus_intact_V1R3_8";
NW_004504489.1	.	gene	2029977	2030918	.	-	0	gene_id ""; transcript_id ""; gene_name "Jaculus_jaculus_intact_V1R3_9";
NW_004504483.1	.	gene	1890429	1891352	.	-	0	gene_id ""; transcript_id ""; gene_name "Jaculus_jaculus_intact_V1R4_1";
NW_004504483.1	.	gene	1683876	1684799	.	-	0	gene_id ""; transcript_id ""; gene_name "Jaculus_jaculus_intact_V1R4_10";
NW_004504466.1	.	gene	3045000	3045959	.	-	0	gene_id ""; transcript_id ""; gene_name "Jaculus_jaculus_intact_V1R4_11";
NW_004504527.1	.	gene	47056	47997	.	-	0	gene_id ""; transcript_id ""; gene_name "Jaculus_jaculus_intact_V1R4_12";
NW_004504489.1	.	gene	2247314	2248255	.	-	0	gene_id ""; transcript_id ""; gene_name "Jaculus_jaculus_intact_V1R4_13";
NW_004504527.1	.	gene	31869	32807	.	+	0	gene_id ""; transcript_id ""; gene_name "Jaculus_jaculus_intact_V1R4_14";
NW_004504466.1	.	gene	3384799	3385689	.	+	0	gene_id ""; transcript_id ""; gene_name "Jaculus_jaculus_intact_V1R4_15";
NW_004504483.1	.	gene	2155518	2156462	.	+	0	gene_id ""; transcript_id ""; gene_name "Jaculus_jaculus_intact_V1R4_16";
NW_004504531.1	.	gene	168155	169099	.	-	0	gene_id ""; transcript_id ""; gene_name "Jaculus_jaculus_intact_V1R4_17";
NW_004504527.1	.	gene	445897	446814	.	-	0	gene_id ""; transcript_id ""; gene_name "Jaculus_jaculus_intact_V1R4_18";
NW_004504483.1	.	gene	2293266	2294204	.	+	0	gene_id ""; transcript_id ""; gene_name "Jaculus_jaculus_intact_V1R4_19";
NW_004504466.1	.	gene	3187026	3187928	.	+	0	gene_id ""; transcript_id ""; gene_name "Jaculus_jaculus_intact_V1R4_2";
NW_004504466.1	.	gene	3151421	3152347	.	+	0	gene_id ""; transcript_id ""; gene_name "Jaculus_jaculus_intact_V1R4_20";
NW_004504531.1	.	gene	6013	6960	.	-	0	gene_id ""; transcript_id ""; gene_name "Jaculus_jaculus_intact_V1R4_21";
NW_004504527.1	.	gene	345268	346209	.	+	0	gene_id ""; transcript_id ""; gene_name "Jaculus_jaculus_intact_V1R4_22";
NW_004504483.1	.	gene	2346134	2347078	.	-	0	gene_id ""; transcript_id ""; gene_name "Jaculus_jaculus_intact_V1R4_23";
NW_004504489.1	.	gene	385526	386407	.	+	0	gene_id ""; transcript_id ""; gene_name "Jaculus_jaculus_intact_V1R4_24";
NW_004504527.1	.	gene	214343	215239	.	+	0	gene_id ""; transcript_id ""; gene_name "Jaculus_jaculus_intact_V1R4_25";
NW_004504527.1	.	gene	232471	233412	.	+	0	gene_id ""; transcript_id ""; gene_name "Jaculus_jaculus_intact_V1R4_26";
NW_004504483.1	.	gene	2330308	2331240	.	-	0	gene_id ""; transcript_id ""; gene_name "Jaculus_jaculus_intact_V1R4_27";
NW_004504466.1	.	gene	3178194	3179096	.	+	0	gene_id ""; transcript_id ""; gene_name "Jaculus_jaculus_intact_V1R4_28";
NW_004504527.1	.	gene	357391	358332	.	+	0	gene_id ""; transcript_id ""; gene_name "Jaculus_jaculus_intact_V1R4_29";
NW_004511787.1	.	gene	160	1062	.	-	0	gene_id ""; transcript_id ""; gene_name "Jaculus_jaculus_intact_V1R4_3";
NW_004504489.1	.	gene	2395558	2396499	.	-	0	gene_id ""; transcript_id ""; gene_name "Jaculus_jaculus_intact_V1R4_30";
NW_004504527.1	.	gene	260901	261839	.	+	0	gene_id ""; transcript_id ""; gene_name "Jaculus_jaculus_intact_V1R4_31";
NW_004504531.1	.	gene	72796	73707	.	+	0	gene_id ""; transcript_id ""; gene_name "Jaculus_jaculus_intact_V1R4_32";
NW_004504527.1	.	gene	627409	628296	.	+	0	gene_id ""; transcript_id ""; gene_name "Jaculus_jaculus_intact_V1R4_33";
NW_004504466.1	.	gene	3429702	3430592	.	+	0	gene_id ""; transcript_id ""; gene_name "Jaculus_jaculus_intact_V1R4_34";
NW_004504466.1	.	gene	3114759	3115682	.	-	0	gene_id ""; transcript_id ""; gene_name "Jaculus_jaculus_intact_V1R4_35";
NW_004504527.1	.	gene	86376	87317	.	+	0	gene_id ""; transcript_id ""; gene_name "Jaculus_jaculus_intact_V1R4_36";
NW_004504531.1	.	gene	155307	156170	.	-	0	gene_id ""; transcript_id ""; gene_name "Jaculus_jaculus_intact_V1R4_37";
NW_004504489.1	.	gene	397073	397981	.	+	0	gene_id ""; transcript_id ""; gene_name "Jaculus_jaculus_intact_V1R4_38";
NW_004504466.1	.	gene	3002373	3003275	.	-	0	gene_id ""; transcript_id ""; gene_name "Jaculus_jaculus_intact_V1R4_39";
NW_004504466.1	.	gene	3240166	3241056	.	-	0	gene_id ""; transcript_id ""; gene_name "Jaculus_jaculus_intact_V1R4_4";
NW_004504531.1	.	gene	31810	32820	.	-	0	gene_id ""; transcript_id ""; gene_name "Jaculus_jaculus_intact_V1R4_40";
NW_004504466.1	.	gene	3249931	3250839	.	-	0	gene_id ""; transcript_id ""; gene_name "Jaculus_jaculus_intact_V1R4_41";
NW_004504527.1	.	gene	157728	158669	.	+	0	gene_id ""; transcript_id ""; gene_name "Jaculus_jaculus_intact_V1R4_42";
NW_004504483.1	.	gene	1910481	1911419	.	+	0	gene_id ""; transcript_id ""; gene_name "Jaculus_jaculus_intact_V1R4_43";
NW_004504483.1	.	gene	2231964	2232905	.	-	0	gene_id ""; transcript_id ""; gene_name "Jaculus_jaculus_intact_V1R4_44";
NW_004504466.1	.	gene	3416410	3417303	.	+	0	gene_id ""; transcript_id ""; gene_name "Jaculus_jaculus_intact_V1R4_45";
NW_004504466.1	.	gene	2993175	2994068	.	-	0	gene_id ""; transcript_id ""; gene_name "Jaculus_jaculus_intact_V1R4_46";
NW_004504527.1	.	gene	317269	318210	.	+	0	gene_id ""; transcript_id ""; gene_name "Jaculus_jaculus_intact_V1R4_47";
NW_004504466.1	.	gene	3105632	3106534	.	-	0	gene_id ""; transcript_id ""; gene_name "Jaculus_jaculus_intact_V1R4_48";
NW_004504483.1	.	gene	2200525	2201436	.	+	0	gene_id ""; transcript_id ""; gene_name "Jaculus_jaculus_intact_V1R4_49";
NW_004504466.1	.	gene	3330162	3331058	.	+	0	gene_id ""; transcript_id ""; gene_name "Jaculus_jaculus_intact_V1R4_5";
NW_004504483.1	.	gene	2267071	2268015	.	-	0	gene_id ""; transcript_id ""; gene_name "Jaculus_jaculus_intact_V1R4_50";
NW_004504466.1	.	gene	3213385	3214293	.	-	0	gene_id ""; transcript_id ""; gene_name "Jaculus_jaculus_intact_V1R4_51";
NW_004504489.1	.	gene	2540981	2541898	.	+	0	gene_id ""; transcript_id ""; gene_name "Jaculus_jaculus_intact_V1R4_52";
NW_004504466.1	.	gene	3372658	3373548	.	+	0	gene_id ""; transcript_id ""; gene_name "Jaculus_jaculus_intact_V1R4_53";
NW_004504466.1	.	gene	3027542	3028444	.	-	0	gene_id ""; transcript_id ""; gene_name "Jaculus_jaculus_intact_V1R4_54";
NW_004504466.1	.	gene	3097047	3097949	.	-	0	gene_id ""; transcript_id ""; gene_name "Jaculus_jaculus_intact_V1R4_55";
NW_004504483.1	.	gene	1941612	1942535	.	-	0	gene_id ""; transcript_id ""; gene_name "Jaculus_jaculus_intact_V1R4_56";
NW_004504466.1	.	gene	3317983	3318870	.	+	0	gene_id ""; transcript_id ""; gene_name "Jaculus_jaculus_intact_V1R4_57";
NW_004504489.1	.	gene	2463490	2464434	.	-	0	gene_id ""; transcript_id ""; gene_name "Jaculus_jaculus_intact_V1R4_58";
NW_004504489.1	.	gene	2530363	2531304	.	-	0	gene_id ""; transcript_id ""; gene_name "Jaculus_jaculus_intact_V1R4_59";
NW_004504466.1	.	gene	3139071	3139913	.	+	0	gene_id ""; transcript_id ""; gene_name "Jaculus_jaculus_intact_V1R4_6";
NW_004504466.1	.	gene	3307680	3308615	.	+	0	gene_id ""; transcript_id ""; gene_name "Jaculus_jaculus_intact_V1R4_60";
NW_004504527.1	.	gene	198566	199507	.	+	0	gene_id ""; transcript_id ""; gene_name "Jaculus_jaculus_intact_V1R4_61";
NW_004504466.1	.	gene	3224322	3225215	.	-	0	gene_id ""; transcript_id ""; gene_name "Jaculus_jaculus_intact_V1R4_62";
NW_004504527.1	.	gene	299062	300003	.	+	0	gene_id ""; transcript_id ""; gene_name "Jaculus_jaculus_intact_V1R4_63";
NW_004504466.1	.	gene	3084752	3085690	.	-	0	gene_id ""; transcript_id ""; gene_name "Jaculus_jaculus_intact_V1R4_64";
NW_004504466.1	.	gene	3074244	3075182	.	-	0	gene_id ""; transcript_id ""; gene_name "Jaculus_jaculus_intact_V1R4_65";
NW_004504483.1	.	gene	2429415	2430344	.	+	0	gene_id ""; transcript_id ""; gene_name "Jaculus_jaculus_intact_V1R4_66";
NW_004504527.1	.	gene	171985	172926	.	+	0	gene_id ""; transcript_id ""; gene_name "Jaculus_jaculus_intact_V1R4_7";
NW_004504466.1	.	gene	3286833	3287717	.	+	0	gene_id ""; transcript_id ""; gene_name "Jaculus_jaculus_intact_V1R4_8";
NW_004504483.1	.	gene	2020121	2021017	.	+	0	gene_id ""; transcript_id ""; gene_name "Jaculus_jaculus_intact_V1R4_9";
NW_004504486.1	.	gene	1315665	1316585	.	-	0	gene_id ""; transcript_id ""; gene_name "Jaculus_jaculus_intact_V1R52";
NW_004504323.1	.	gene	6004319	6005272	.	+	0	gene_id ""; transcript_id ""; gene_name "Jaculus_jaculus_intact_V1R90_1";
NW_004504354.1	.	gene	5307083	5308021	.	-	0	gene_id ""; transcript_id ""; gene_name "Jaculus_jaculus_intact_V1R90_2";
NW_004504486.1	.	gene	1737	2816	.	-	0	gene_id ""; transcript_id ""; gene_name "Jaculus_jaculus_intact_V1R90_3";
NW_004504486.1	.	gene	1285411	1286358	.	-	0	gene_id ""; transcript_id ""; gene_name "Jaculus_jaculus_intact_V1R94";
NW_004504489.1	.	partial_gene	2059439	2059843	.	-	.	gene_id ""; transcript_id ""; gene_name "Jaculus_jaculus_partial_V1R1";
NW_004504527.1	.	partial_gene	186309	186809	.	+	.	gene_id ""; transcript_id ""; gene_name "Jaculus_jaculus_partial_V1R2";
NW_004504489.1	.	partial_gene	2138019	2138533	.	-	.	gene_id ""; transcript_id ""; gene_name "Jaculus_jaculus_partial_V1R3";
NW_004504483.1	.	partial_gene	1665552	1666245	.	-	.	gene_id ""; transcript_id ""; gene_name "Jaculus_jaculus_partial_V1R4";
NW_004504527.1	.	partial_gene	62194	62820	.	+	.	gene_id ""; transcript_id ""; gene_name "Jaculus_jaculus_partial_V1R5";
NW_004504527.1	.	partial_gene	745392	745729	.	+	.	gene_id ""; transcript_id ""; gene_name "Jaculus_jaculus_partial_V1R6";
NW_004504531.1	.	partial_gene	118547	118939	.	-	.	gene_id ""; transcript_id ""; gene_name "Jaculus_jaculus_partial_V1R7";
NW_004504489.1	.	partial_gene	2183476	2183963	.	-	.	gene_id ""; transcript_id ""; gene_name "Jaculus_jaculus_partial_V1R8";
NW_004504466.1	.	partial_gene	3258681	3259210	.	-	.	gene_id ""; transcript_id ""; gene_name "Jaculus_jaculus_partial_V1R9";
NW_004504483.1	.	pseudogene	2308637	2310131	.	+	.	gene_id ""; transcript_id ""; gene_name "Jaculus_jaculus_psV1R1";
NW_004504483.1	.	pseudogene	152604	154086	.	+	.	gene_id ""; transcript_id ""; gene_name "Jaculus_jaculus_psV1R10";
NW_004504489.1	.	pseudogene	2204450	2205586	.	-	.	gene_id ""; transcript_id ""; gene_name "Jaculus_jaculus_psV1R11";
NW_004504527.1	.	pseudogene	221751	223005	.	+	.	gene_id ""; transcript_id ""; gene_name "Jaculus_jaculus_psV1R12";
NW_004504483.1	.	pseudogene	1342965	1344342	.	-	.	gene_id ""; transcript_id ""; gene_name "Jaculus_jaculus_psV1R13";
NW_004504489.1	.	pseudogene	2546080	2547406	.	+	.	gene_id ""; transcript_id ""; gene_name "Jaculus_jaculus_psV1R14";
NW_004504489.1	.	pseudogene	2055990	2057454	.	-	.	gene_id ""; transcript_id ""; gene_name "Jaculus_jaculus_psV1R15";
NW_004504466.1	.	pseudogene	3410756	3411655	.	+	.	gene_id ""; transcript_id ""; gene_name "Jaculus_jaculus_psV1R16";
NW_004504489.1	.	pseudogene	2306383	2307832	.	+	.	gene_id ""; transcript_id ""; gene_name "Jaculus_jaculus_psV1R17";
NW_004504483.1	.	pseudogene	2073599	2074844	.	+	.	gene_id ""; transcript_id ""; gene_name "Jaculus_jaculus_psV1R18";
NW_004504489.1	.	pseudogene	2459136	2460417	.	-	.	gene_id ""; transcript_id ""; gene_name "Jaculus_jaculus_psV1R19";
NW_004504489.1	.	pseudogene	2484071	2485646	.	-	.	gene_id ""; transcript_id ""; gene_name "Jaculus_jaculus_psV1R2";
NW_004504388.1	.	pseudogene	12569079	12570327	.	-	.	gene_id ""; transcript_id ""; gene_name "Jaculus_jaculus_psV1R20";
NW_004504489.1	.	pseudogene	2256714	2257914	.	-	.	gene_id ""; transcript_id ""; gene_name "Jaculus_jaculus_psV1R21";
NW_004504489.1	.	pseudogene	2086001	2087501	.	-	.	gene_id ""; transcript_id ""; gene_name "Jaculus_jaculus_psV1R22";
NW_004504321.1	.	pseudogene	38640134	38641550	.	+	.	gene_id ""; transcript_id ""; gene_name "Jaculus_jaculus_psV1R23";
NW_004504483.1	.	pseudogene	2359667	2361125	.	-	.	gene_id ""; transcript_id ""; gene_name "Jaculus_jaculus_psV1R24";
NW_004504489.1	.	pseudogene	1861381	1862896	.	+	.	gene_id ""; transcript_id ""; gene_name "Jaculus_jaculus_psV1R25";
NW_004504483.1	.	pseudogene	2130392	2131955	.	+	.	gene_id ""; transcript_id ""; gene_name "Jaculus_jaculus_psV1R26";
NW_004504466.1	.	pseudogene	3037239	3038793	.	-	.	gene_id ""; transcript_id ""; gene_name "Jaculus_jaculus_psV1R27";
NW_004504466.1	.	pseudogene	3364392	3365382	.	+	.	gene_id ""; transcript_id ""; gene_name "Jaculus_jaculus_psV1R28";
NW_004504350.1	.	pseudogene	15626645	15627670	.	-	.	gene_id ""; transcript_id ""; gene_name "Jaculus_jaculus_psV1R29";
NW_004504489.1	.	pseudogene	2237636	2238863	.	-	.	gene_id ""; transcript_id ""; gene_name "Jaculus_jaculus_psV1R3";
NW_004504527.1	.	pseudogene	412987	414586	.	+	.	gene_id ""; transcript_id ""; gene_name "Jaculus_jaculus_psV1R30";
NW_004504489.1	.	pseudogene	2296331	2298104	.	+	.	gene_id ""; transcript_id ""; gene_name "Jaculus_jaculus_psV1R31";
NW_004504483.1	.	pseudogene	2139312	2141004	.	-	.	gene_id ""; transcript_id ""; gene_name "Jaculus_jaculus_psV1R32";
NW_004504466.1	.	pseudogene	3375520	3376918	.	+	.	gene_id ""; transcript_id ""; gene_name "Jaculus_jaculus_psV1R33";
NW_004504483.1	.	pseudogene	2407432	2408701	.	+	.	gene_id ""; transcript_id ""; gene_name "Jaculus_jaculus_psV1R34";
NW_004504466.1	.	pseudogene	3054472	3055837	.	-	.	gene_id ""; transcript_id ""; gene_name "Jaculus_jaculus_psV1R35";
NW_004504527.1	.	pseudogene	275044	276559	.	+	.	gene_id ""; transcript_id ""; gene_name "Jaculus_jaculus_psV1R36";
NW_004504483.1	.	pseudogene	1597232	1598372	.	-	.	gene_id ""; transcript_id ""; gene_name "Jaculus_jaculus_psV1R37";
NW_004504489.1	.	pseudogene	1846914	1848450	.	-	.	gene_id ""; transcript_id ""; gene_name "Jaculus_jaculus_psV1R38";
NW_004504932.1	.	pseudogene	1832	3278	.	+	.	gene_id ""; transcript_id ""; gene_name "Jaculus_jaculus_psV1R39";
NW_004504483.1	.	pseudogene	2241562	2242816	.	-	.	gene_id ""; transcript_id ""; gene_name "Jaculus_jaculus_psV1R4";
NW_004504489.1	.	pseudogene	2207431	2208943	.	-	.	gene_id ""; transcript_id ""; gene_name "Jaculus_jaculus_psV1R40";
NW_004504483.1	.	pseudogene	1350164	1351445	.	+	.	gene_id ""; transcript_id ""; gene_name "Jaculus_jaculus_psV1R41";
NW_004504483.1	.	pseudogene	1955787	1957461	.	-	.	gene_id ""; transcript_id ""; gene_name "Jaculus_jaculus_psV1R42";
NW_004504489.1	.	pseudogene	2353312	2354872	.	-	.	gene_id ""; transcript_id ""; gene_name "Jaculus_jaculus_psV1R43";
NW_004504483.1	.	pseudogene	1594179	1595303	.	-	.	gene_id ""; transcript_id ""; gene_name "Jaculus_jaculus_psV1R44";
NW_004504335.1	.	pseudogene	2549820	2551467	.	-	.	gene_id ""; transcript_id ""; gene_name "Jaculus_jaculus_psV1R45";
NW_004504489.1	.	pseudogene	1896529	1897828	.	+	.	gene_id ""; transcript_id ""; gene_name "Jaculus_jaculus_psV1R46";
NW_004504527.1	.	pseudogene	468826	470776	.	-	.	gene_id ""; transcript_id ""; gene_name "Jaculus_jaculus_psV1R47";
NW_004504489.1	.	pseudogene	2264531	2265977	.	-	.	gene_id ""; transcript_id ""; gene_name "Jaculus_jaculus_psV1R48";
NW_004504489.1	.	pseudogene	2242923	2244336	.	-	.	gene_id ""; transcript_id ""; gene_name "Jaculus_jaculus_psV1R49";
NW_004504466.1	.	pseudogene	3170186	3171267	.	+	.	gene_id ""; transcript_id ""; gene_name "Jaculus_jaculus_psV1R5";
NW_004504483.1	.	pseudogene	2213473	2214907	.	-	.	gene_id ""; transcript_id ""; gene_name "Jaculus_jaculus_psV1R50";
NW_004504527.1	.	pseudogene	378852	380544	.	+	.	gene_id ""; transcript_id ""; gene_name "Jaculus_jaculus_psV1R51";
NW_004504527.1	.	pseudogene	633650	635072	.	+	.	gene_id ""; transcript_id ""; gene_name "Jaculus_jaculus_psV1R52";
NW_004504466.1	.	pseudogene	3289207	3290509	.	+	.	gene_id ""; transcript_id ""; gene_name "Jaculus_jaculus_psV1R53";
NW_004504531.1	.	pseudogene	47763	49305	.	-	.	gene_id ""; transcript_id ""; gene_name "Jaculus_jaculus_psV1R54";
NW_004504466.1	.	pseudogene	3337724	3338512	.	+	.	gene_id ""; transcript_id ""; gene_name "Jaculus_jaculus_psV1R55";
NW_004504483.1	.	pseudogene	2551162	2551959	.	-	.	gene_id ""; transcript_id ""; gene_name "Jaculus_jaculus_psV1R56";
NW_004504466.1	.	pseudogene	3350734	3351519	.	+	.	gene_id ""; transcript_id ""; gene_name "Jaculus_jaculus_psV1R57";
NW_004504396.1	.	pseudogene	7067328	7068131	.	-	.	gene_id ""; transcript_id ""; gene_name "Jaculus_jaculus_psV1R58";
NW_004504489.1	.	pseudogene	2553003	2554161	.	+	.	gene_id ""; transcript_id ""; gene_name "Jaculus_jaculus_psV1R6";
NW_004504466.1	.	pseudogene	3295146	3296535	.	+	.	gene_id ""; transcript_id ""; gene_name "Jaculus_jaculus_psV1R7";
NW_004504338.1	.	pseudogene	22595019	22596147	.	-	.	gene_id ""; transcript_id ""; gene_name "Jaculus_jaculus_psV1R8";
NW_004504483.1	.	pseudogene	2011078	2012400	.	+	.	gene_id ""; transcript_id ""; gene_name "Jaculus_jaculus_psV1R9";
NW_015351210.1	.	gene	89254988	89255959	.	-	0	gene_id ""; transcript_id ""; gene_name "Marmota_marmota_intact_ancV1R";
NW_015351314.1	.	gene	628070	628969	.	+	0	gene_id ""; transcript_id ""; gene_name "Marmota_marmota_intact_V1R1_1";
NW_015351314.1	.	gene	656250	657158	.	+	0	gene_id ""; transcript_id ""; gene_name "Marmota_marmota_intact_V1R1_2";
NW_015351314.1	.	gene	3201932	3202834	.	+	0	gene_id ""; transcript_id ""; gene_name "Marmota_marmota_intact_V1R2";
NW_015351234.1	.	gene	7794062	7794955	.	+	0	gene_id ""; transcript_id ""; gene_name "Marmota_marmota_intact_V1R3_1";
NW_015351314.1	.	gene	3287183	3288124	.	+	0	gene_id ""; transcript_id ""; gene_name "Marmota_marmota_intact_V1R3_2";
NW_015351381.1	.	gene	445412	446350	.	+	0	gene_id ""; transcript_id ""; gene_name "Marmota_marmota_intact_V1R4_1";
NW_015351381.1	.	gene	511297	512229	.	+	0	gene_id ""; transcript_id ""; gene_name "Marmota_marmota_intact_V1R4_10";
NW_015351314.1	.	gene	3167980	3168939	.	+	0	gene_id ""; transcript_id ""; gene_name "Marmota_marmota_intact_V1R4_11";
NW_015351381.1	.	gene	404805	405737	.	+	0	gene_id ""; transcript_id ""; gene_name "Marmota_marmota_intact_V1R4_12";
NW_015351255.1	.	gene	2469291	2470241	.	-	0	gene_id ""; transcript_id ""; gene_name "Marmota_marmota_intact_V1R4_13";
NW_015351381.1	.	gene	484092	485030	.	+	0	gene_id ""; transcript_id ""; gene_name "Marmota_marmota_intact_V1R4_14";
NW_015351314.1	.	gene	3484752	3485732	.	+	0	gene_id ""; transcript_id ""; gene_name "Marmota_marmota_intact_V1R4_15";
NW_015351381.1	.	gene	488536	489474	.	+	0	gene_id ""; transcript_id ""; gene_name "Marmota_marmota_intact_V1R4_16";
NW_015351381.1	.	gene	416790	417839	.	+	0	gene_id ""; transcript_id ""; gene_name "Marmota_marmota_intact_V1R4_17";
NW_015351381.1	.	gene	652517	653461	.	+	0	gene_id ""; transcript_id ""; gene_name "Marmota_marmota_intact_V1R4_18";
NW_015351255.1	.	gene	2392642	2393550	.	-	0	gene_id ""; transcript_id ""; gene_name "Marmota_marmota_intact_V1R4_19";
NW_015351381.1	.	gene	321639	322577	.	+	0	gene_id ""; transcript_id ""; gene_name "Marmota_marmota_intact_V1R4_2";
NW_015351314.1	.	gene	3628849	3629868	.	-	0	gene_id ""; transcript_id ""; gene_name "Marmota_marmota_intact_V1R4_20";
NW_015351381.1	.	gene	547043	547984	.	-	0	gene_id ""; transcript_id ""; gene_name "Marmota_marmota_intact_V1R4_21";
NW_015351381.1	.	gene	394417	395313	.	+	0	gene_id ""; transcript_id ""; gene_name "Marmota_marmota_intact_V1R4_22";
NW_015351314.1	.	gene	3576381	3577364	.	-	0	gene_id ""; transcript_id ""; gene_name "Marmota_marmota_intact_V1R4_23";
NW_015351314.1	.	gene	3643242	3644189	.	+	0	gene_id ""; transcript_id ""; gene_name "Marmota_marmota_intact_V1R4_24";
NW_015351381.1	.	gene	528870	529814	.	+	0	gene_id ""; transcript_id ""; gene_name "Marmota_marmota_intact_V1R4_25";
NW_015351246.1	.	gene	19960761	19961654	.	+	0	gene_id ""; transcript_id ""; gene_name "Marmota_marmota_intact_V1R4_26";
NW_015351314.1	.	gene	3535234	3536172	.	+	0	gene_id ""; transcript_id ""; gene_name "Marmota_marmota_intact_V1R4_27";
NW_015351255.1	.	gene	2429202	2430146	.	-	0	gene_id ""; transcript_id ""; gene_name "Marmota_marmota_intact_V1R4_28";
NW_015351381.1	.	gene	599337	600371	.	-	0	gene_id ""; transcript_id ""; gene_name "Marmota_marmota_intact_V1R4_29";
NW_015351381.1	.	gene	620421	621317	.	-	0	gene_id ""; transcript_id ""; gene_name "Marmota_marmota_intact_V1R4_3";
NW_015351314.1	.	gene	3462742	3463665	.	-	0	gene_id ""; transcript_id ""; gene_name "Marmota_marmota_intact_V1R4_30";
NW_015351381.1	.	gene	671406	672332	.	+	0	gene_id ""; transcript_id ""; gene_name "Marmota_marmota_intact_V1R4_31";
NW_015351234.1	.	gene	7780161	7781084	.	-	0	gene_id ""; transcript_id ""; gene_name "Marmota_marmota_intact_V1R4_32";
NW_015351381.1	.	gene	692358	693302	.	-	0	gene_id ""; transcript_id ""; gene_name "Marmota_marmota_intact_V1R4_33";
NW_015351381.1	.	gene	356387	357325	.	+	0	gene_id ""; transcript_id ""; gene_name "Marmota_marmota_intact_V1R4_34";
NW_015351314.1	.	gene	3523100	3523996	.	-	0	gene_id ""; transcript_id ""; gene_name "Marmota_marmota_intact_V1R4_35";
NW_015351381.1	.	gene	304572	305519	.	-	0	gene_id ""; transcript_id ""; gene_name "Marmota_marmota_intact_V1R4_36";
NW_015351314.1	.	gene	3697912	3698838	.	+	0	gene_id ""; transcript_id ""; gene_name "Marmota_marmota_intact_V1R4_37";
NW_015351381.1	.	gene	574469	575407	.	+	0	gene_id ""; transcript_id ""; gene_name "Marmota_marmota_intact_V1R4_38";
NW_015351381.1	.	gene	458467	459405	.	+	0	gene_id ""; transcript_id ""; gene_name "Marmota_marmota_intact_V1R4_39";
NW_015351314.1	.	gene	3659202	3660212	.	-	0	gene_id ""; transcript_id ""; gene_name "Marmota_marmota_intact_V1R4_4";
NW_015351381.1	.	gene	293387	294328	.	-	0	gene_id ""; transcript_id ""; gene_name "Marmota_marmota_intact_V1R4_40";
NW_015351381.1	.	gene	583226	584122	.	-	0	gene_id ""; transcript_id ""; gene_name "Marmota_marmota_intact_V1R4_5";
NW_015351246.1	.	gene	19942048	19942941	.	-	0	gene_id ""; transcript_id ""; gene_name "Marmota_marmota_intact_V1R4_6";
NW_015351314.1	.	gene	3599909	3600850	.	+	0	gene_id ""; transcript_id ""; gene_name "Marmota_marmota_intact_V1R4_7";
NW_015351255.1	.	gene	2417381	2418295	.	-	0	gene_id ""; transcript_id ""; gene_name "Marmota_marmota_intact_V1R4_8";
NW_015351314.1	.	gene	3559692	3560663	.	+	0	gene_id ""; transcript_id ""; gene_name "Marmota_marmota_intact_V1R4_9";
NW_015351423.1	.	gene	58101	59033	.	-	0	gene_id ""; transcript_id ""; gene_name "Marmota_marmota_intact_V1R90_1";
NW_015351428.1	.	gene	179351	180298	.	-	0	gene_id ""; transcript_id ""; gene_name "Marmota_marmota_intact_V1R90_10";
NW_015351349.1	.	gene	1170411	1171382	.	-	0	gene_id ""; transcript_id ""; gene_name "Marmota_marmota_intact_V1R90_2";
NW_015351428.1	.	gene	83309	84277	.	-	0	gene_id ""; transcript_id ""; gene_name "Marmota_marmota_intact_V1R90_3";
NW_015351423.1	.	gene	275004	275936	.	+	0	gene_id ""; transcript_id ""; gene_name "Marmota_marmota_intact_V1R90_4";
NW_015351250.1	.	gene	18018835	18019782	.	+	0	gene_id ""; transcript_id ""; gene_name "Marmota_marmota_intact_V1R90_5";
NW_015351428.1	.	gene	19751	20698	.	-	0	gene_id ""; transcript_id ""; gene_name "Marmota_marmota_intact_V1R90_6";
NW_015351250.1	.	gene	18048612	18049571	.	-	0	gene_id ""; transcript_id ""; gene_name "Marmota_marmota_intact_V1R90_7";
NW_015351250.1	.	gene	18081428	18082375	.	+	0	gene_id ""; transcript_id ""; gene_name "Marmota_marmota_intact_V1R90_8";
NW_015351250.1	.	gene	17981074	17982009	.	-	0	gene_id ""; transcript_id ""; gene_name "Marmota_marmota_intact_V1R90_9";
NW_015351250.1	.	gene	18000166	18001119	.	-	0	gene_id ""; transcript_id ""; gene_name "Marmota_marmota_intact_V1R94_1";
NW_015351250.1	.	gene	18043338	18044291	.	+	0	gene_id ""; transcript_id ""; gene_name "Marmota_marmota_intact_V1R94_2";
NW_015351250.1	.	gene	18095235	18096158	.	+	0	gene_id ""; transcript_id ""; gene_name "Marmota_marmota_intact_V1R94_3";
NW_015351250.1	.	gene	18065286	18066212	.	-	0	gene_id ""; transcript_id ""; gene_name "Marmota_marmota_intact_V1R94_4";
NW_015357351.1	.	partial_gene	2441	3100	.	-	.	gene_id ""; transcript_id ""; gene_name "Marmota_marmota_partial_V1R1";
NW_015351255.1	.	partial_gene	2454772	2455162	.	-	.	gene_id ""; transcript_id ""; gene_name "Marmota_marmota_partial_V1R2";
NW_015351423.1	.	partial_gene	255242	255994	.	-	.	gene_id ""; transcript_id ""; gene_name "Marmota_marmota_partial_V1R3";
NW_015351234.1	.	pseudogene	7758737	7760630	.	-	.	gene_id ""; transcript_id ""; gene_name "Marmota_marmota_psV1R1";
NW_015351911.1	.	pseudogene	1508	2771	.	-	.	gene_id ""; transcript_id ""; gene_name "Marmota_marmota_psV1R10";
NW_015351314.1	.	pseudogene	3183882	3185781	.	+	.	gene_id ""; transcript_id ""; gene_name "Marmota_marmota_psV1R100";
NW_015351381.1	.	pseudogene	565837	566628	.	+	.	gene_id ""; transcript_id ""; gene_name "Marmota_marmota_psV1R101";
NW_015351381.1	.	pseudogene	630887	631708	.	-	.	gene_id ""; transcript_id ""; gene_name "Marmota_marmota_psV1R102";
NW_015351314.1	.	pseudogene	604653	605606	.	-	.	gene_id ""; transcript_id ""; gene_name "Marmota_marmota_psV1R103";
NW_015351381.1	.	pseudogene	339128	340138	.	+	.	gene_id ""; transcript_id ""; gene_name "Marmota_marmota_psV1R104";
NW_015351423.1	.	pseudogene	29706	30455	.	+	.	gene_id ""; transcript_id ""; gene_name "Marmota_marmota_psV1R105";
NW_015351423.1	.	pseudogene	286768	287412	.	+	.	gene_id ""; transcript_id ""; gene_name "Marmota_marmota_psV1R106";
NW_015351314.1	.	pseudogene	560335	561099	.	-	.	gene_id ""; transcript_id ""; gene_name "Marmota_marmota_psV1R107";
NW_015351234.1	.	pseudogene	7744108	7744887	.	-	.	gene_id ""; transcript_id ""; gene_name "Marmota_marmota_psV1R108";
NW_015351423.1	.	pseudogene	12324	13091	.	-	.	gene_id ""; transcript_id ""; gene_name "Marmota_marmota_psV1R109";
NW_015351314.1	.	pseudogene	3457320	3458694	.	-	.	gene_id ""; transcript_id ""; gene_name "Marmota_marmota_psV1R11";
NW_015351428.1	.	pseudogene	36318	37067	.	-	.	gene_id ""; transcript_id ""; gene_name "Marmota_marmota_psV1R110";
NW_015351255.1	.	pseudogene	8032010	8032768	.	+	.	gene_id ""; transcript_id ""; gene_name "Marmota_marmota_psV1R111";
NW_015351349.1	.	pseudogene	1150543	1151328	.	+	.	gene_id ""; transcript_id ""; gene_name "Marmota_marmota_psV1R112";
NW_015351466.1	.	pseudogene	25973	27437	.	-	.	gene_id ""; transcript_id ""; gene_name "Marmota_marmota_psV1R12";
NW_015351219.1	.	pseudogene	22780	24511	.	+	.	gene_id ""; transcript_id ""; gene_name "Marmota_marmota_psV1R13";
NW_015351267.1	.	pseudogene	3714802	3715966	.	+	.	gene_id ""; transcript_id ""; gene_name "Marmota_marmota_psV1R14";
NW_015351378.1	.	pseudogene	517239	519123	.	+	.	gene_id ""; transcript_id ""; gene_name "Marmota_marmota_psV1R15";
NW_015351428.1	.	pseudogene	193457	195308	.	+	.	gene_id ""; transcript_id ""; gene_name "Marmota_marmota_psV1R16";
NW_015351428.1	.	pseudogene	120554	121859	.	-	.	gene_id ""; transcript_id ""; gene_name "Marmota_marmota_psV1R17";
NW_015351250.1	.	pseudogene	17974235	17975600	.	+	.	gene_id ""; transcript_id ""; gene_name "Marmota_marmota_psV1R18";
NW_015351411.1	.	pseudogene	122481	123987	.	-	.	gene_id ""; transcript_id ""; gene_name "Marmota_marmota_psV1R19";
NW_015351381.1	.	pseudogene	520262	521771	.	+	.	gene_id ""; transcript_id ""; gene_name "Marmota_marmota_psV1R2";
NW_015351314.1	.	pseudogene	774962	776231	.	-	.	gene_id ""; transcript_id ""; gene_name "Marmota_marmota_psV1R20";
NW_015351349.1	.	pseudogene	1144914	1146585	.	+	.	gene_id ""; transcript_id ""; gene_name "Marmota_marmota_psV1R21";
NW_015351443.1	.	pseudogene	97187	98369	.	-	.	gene_id ""; transcript_id ""; gene_name "Marmota_marmota_psV1R22";
NW_015351210.1	.	pseudogene	22308	23979	.	-	.	gene_id ""; transcript_id ""; gene_name "Marmota_marmota_psV1R23";
NW_015351423.1	.	pseudogene	109440	110706	.	-	.	gene_id ""; transcript_id ""; gene_name "Marmota_marmota_psV1R24";
NW_015351314.1	.	pseudogene	512013	513738	.	-	.	gene_id ""; transcript_id ""; gene_name "Marmota_marmota_psV1R25";
NW_015351505.1	.	pseudogene	115355	116768	.	+	.	gene_id ""; transcript_id ""; gene_name "Marmota_marmota_psV1R26";
NW_015351423.1	.	pseudogene	240029	241502	.	+	.	gene_id ""; transcript_id ""; gene_name "Marmota_marmota_psV1R27";
NW_015351314.1	.	pseudogene	3421932	3423186	.	-	.	gene_id ""; transcript_id ""; gene_name "Marmota_marmota_psV1R28";
NW_015351299.1	.	pseudogene	6484903	6486097	.	-	.	gene_id ""; transcript_id ""; gene_name "Marmota_marmota_psV1R29";
NW_015351254.1	.	pseudogene	17265072	17266518	.	+	.	gene_id ""; transcript_id ""; gene_name "Marmota_marmota_psV1R3";
NW_015351316.1	.	pseudogene	84121	85540	.	+	.	gene_id ""; transcript_id ""; gene_name "Marmota_marmota_psV1R30";
NW_015351423.1	.	pseudogene	92694	94308	.	+	.	gene_id ""; transcript_id ""; gene_name "Marmota_marmota_psV1R31";
NW_015351443.1	.	pseudogene	246310	247750	.	-	.	gene_id ""; transcript_id ""; gene_name "Marmota_marmota_psV1R32";
NW_015351314.1	.	pseudogene	3310485	3311925	.	+	.	gene_id ""; transcript_id ""; gene_name "Marmota_marmota_psV1R33";
NW_015351428.1	.	pseudogene	128432	130115	.	+	.	gene_id ""; transcript_id ""; gene_name "Marmota_marmota_psV1R34";
NW_015351428.1	.	pseudogene	80975	82364	.	-	.	gene_id ""; transcript_id ""; gene_name "Marmota_marmota_psV1R35";
NW_015351571.1	.	pseudogene	100328	101606	.	+	.	gene_id ""; transcript_id ""; gene_name "Marmota_marmota_psV1R36";
NW_015351314.1	.	pseudogene	3614899	3616423	.	-	.	gene_id ""; transcript_id ""; gene_name "Marmota_marmota_psV1R37";
NW_015351314.1	.	pseudogene	3668456	3669812	.	-	.	gene_id ""; transcript_id ""; gene_name "Marmota_marmota_psV1R38";
NW_015351255.1	.	pseudogene	2403872	2405681	.	-	.	gene_id ""; transcript_id ""; gene_name "Marmota_marmota_psV1R39";
NW_015351226.1	.	pseudogene	35189417	35190692	.	-	.	gene_id ""; transcript_id ""; gene_name "Marmota_marmota_psV1R4";
NW_015351314.1	.	pseudogene	3678760	3680218	.	+	.	gene_id ""; transcript_id ""; gene_name "Marmota_marmota_psV1R40";
NW_015351254.1	.	pseudogene	17344569	17346159	.	-	.	gene_id ""; transcript_id ""; gene_name "Marmota_marmota_psV1R41";
NW_015351314.1	.	pseudogene	3708337	3709588	.	+	.	gene_id ""; transcript_id ""; gene_name "Marmota_marmota_psV1R42";
NW_015351314.1	.	pseudogene	3477940	3479545	.	-	.	gene_id ""; transcript_id ""; gene_name "Marmota_marmota_psV1R43";
NW_015351314.1	.	pseudogene	3785631	3786792	.	-	.	gene_id ""; transcript_id ""; gene_name "Marmota_marmota_psV1R44";
NW_015351428.1	.	pseudogene	96911	98288	.	-	.	gene_id ""; transcript_id ""; gene_name "Marmota_marmota_psV1R45";
NW_015351428.1	.	pseudogene	112896	114405	.	+	.	gene_id ""; transcript_id ""; gene_name "Marmota_marmota_psV1R46";
NW_015351229.1	.	pseudogene	36475819	36477184	.	+	.	gene_id ""; transcript_id ""; gene_name "Marmota_marmota_psV1R47";
NW_015351505.1	.	pseudogene	96633	98385	.	-	.	gene_id ""; transcript_id ""; gene_name "Marmota_marmota_psV1R48";
NW_015351381.1	.	pseudogene	375159	376329	.	+	.	gene_id ""; transcript_id ""; gene_name "Marmota_marmota_psV1R49";
NW_015351428.1	.	pseudogene	96049	97330	.	-	.	gene_id ""; transcript_id ""; gene_name "Marmota_marmota_psV1R5";
NW_015351423.1	.	pseudogene	246591	247863	.	+	.	gene_id ""; transcript_id ""; gene_name "Marmota_marmota_psV1R50";
NW_015351423.1	.	pseudogene	159300	161175	.	-	.	gene_id ""; transcript_id ""; gene_name "Marmota_marmota_psV1R51";
NW_015351314.1	.	pseudogene	3762051	3763263	.	-	.	gene_id ""; transcript_id ""; gene_name "Marmota_marmota_psV1R52";
NW_015351316.1	.	pseudogene	61972	63697	.	-	.	gene_id ""; transcript_id ""; gene_name "Marmota_marmota_psV1R53";
NW_015351423.1	.	pseudogene	227216	228539	.	+	.	gene_id ""; transcript_id ""; gene_name "Marmota_marmota_psV1R54";
NW_015351376.1	.	pseudogene	290893	292399	.	-	.	gene_id ""; transcript_id ""; gene_name "Marmota_marmota_psV1R55";
NW_015351215.1	.	pseudogene	46136536	46137427	.	+	.	gene_id ""; transcript_id ""; gene_name "Marmota_marmota_psV1R56";
NW_015351401.1	.	pseudogene	42240	43641	.	-	.	gene_id ""; transcript_id ""; gene_name "Marmota_marmota_psV1R57";
NW_015351314.1	.	pseudogene	3721936	3723298	.	-	.	gene_id ""; transcript_id ""; gene_name "Marmota_marmota_psV1R58";
NW_015351423.1	.	pseudogene	190594	192034	.	-	.	gene_id ""; transcript_id ""; gene_name "Marmota_marmota_psV1R59";
NW_015351443.1	.	pseudogene	258581	260003	.	-	.	gene_id ""; transcript_id ""; gene_name "Marmota_marmota_psV1R6";
NW_015351211.1	.	pseudogene	318661	319966	.	+	.	gene_id ""; transcript_id ""; gene_name "Marmota_marmota_psV1R60";
NW_015352224.1	.	pseudogene	8427	9822	.	-	.	gene_id ""; transcript_id ""; gene_name "Marmota_marmota_psV1R61";
NW_015358790.1	.	pseudogene	949	2146	.	+	.	gene_id ""; transcript_id ""; gene_name "Marmota_marmota_psV1R62";
NW_015351221.1	.	pseudogene	43346980	43348237	.	-	.	gene_id ""; transcript_id ""; gene_name "Marmota_marmota_psV1R63";
NW_015351244.1	.	pseudogene	16417698	16418883	.	-	.	gene_id ""; transcript_id ""; gene_name "Marmota_marmota_psV1R64";
NW_015360032.1	.	pseudogene	1	1704	.	+	.	gene_id ""; transcript_id ""; gene_name "Marmota_marmota_psV1R65";
NW_015351246.1	.	pseudogene	20606888	20608223	.	-	.	gene_id ""; transcript_id ""; gene_name "Marmota_marmota_psV1R66";
NW_015351390.1	.	pseudogene	228795	230136	.	-	.	gene_id ""; transcript_id ""; gene_name "Marmota_marmota_psV1R67";
NW_015351254.1	.	pseudogene	17281188	17282664	.	+	.	gene_id ""; transcript_id ""; gene_name "Marmota_marmota_psV1R68";
NW_015351314.1	.	pseudogene	3773388	3774984	.	-	.	gene_id ""; transcript_id ""; gene_name "Marmota_marmota_psV1R69";
NW_015351423.1	.	pseudogene	135329	136679	.	-	.	gene_id ""; transcript_id ""; gene_name "Marmota_marmota_psV1R7";
NW_015351443.1	.	pseudogene	223065	224418	.	-	.	gene_id ""; transcript_id ""; gene_name "Marmota_marmota_psV1R70";
NW_015351428.1	.	pseudogene	154797	156741	.	+	.	gene_id ""; transcript_id ""; gene_name "Marmota_marmota_psV1R71";
NW_015351316.1	.	pseudogene	56861	58355	.	-	.	gene_id ""; transcript_id ""; gene_name "Marmota_marmota_psV1R72";
NW_015351321.1	.	pseudogene	1643203	1644508	.	+	.	gene_id ""; transcript_id ""; gene_name "Marmota_marmota_psV1R73";
NW_015351250.1	.	pseudogene	18033590	18035024	.	+	.	gene_id ""; transcript_id ""; gene_name "Marmota_marmota_psV1R74";
NW_015351428.1	.	pseudogene	64433	65924	.	-	.	gene_id ""; transcript_id ""; gene_name "Marmota_marmota_psV1R75";
NW_015351394.1	.	pseudogene	193530	194979	.	-	.	gene_id ""; transcript_id ""; gene_name "Marmota_marmota_psV1R76";
NW_015351250.1	.	pseudogene	18031405	18033073	.	+	.	gene_id ""; transcript_id ""; gene_name "Marmota_marmota_psV1R77";
NW_015351474.1	.	pseudogene	24492	25320	.	-	.	gene_id ""; transcript_id ""; gene_name "Marmota_marmota_psV1R78";
NW_015351411.1	.	pseudogene	347207	348824	.	-	.	gene_id ""; transcript_id ""; gene_name "Marmota_marmota_psV1R79";
NW_015351250.1	.	pseudogene	17955485	17956892	.	+	.	gene_id ""; transcript_id ""; gene_name "Marmota_marmota_psV1R8";
NW_015351227.1	.	pseudogene	31551178	31552366	.	+	.	gene_id ""; transcript_id ""; gene_name "Marmota_marmota_psV1R80";
NW_015351411.1	.	pseudogene	146857	148396	.	-	.	gene_id ""; transcript_id ""; gene_name "Marmota_marmota_psV1R81";
NW_015351428.1	.	pseudogene	34634	36137	.	+	.	gene_id ""; transcript_id ""; gene_name "Marmota_marmota_psV1R82";
NW_015351314.1	.	pseudogene	778146	779517	.	-	.	gene_id ""; transcript_id ""; gene_name "Marmota_marmota_psV1R83";
NW_015351239.1	.	pseudogene	29995345	29996839	.	+	.	gene_id ""; transcript_id ""; gene_name "Marmota_marmota_psV1R84";
NW_015351235.1	.	pseudogene	20779629	20781093	.	+	.	gene_id ""; transcript_id ""; gene_name "Marmota_marmota_psV1R85";
NW_015351390.1	.	pseudogene	49174	51022	.	-	.	gene_id ""; transcript_id ""; gene_name "Marmota_marmota_psV1R86";
NW_015351838.1	.	pseudogene	24361	25537	.	+	.	gene_id ""; transcript_id ""; gene_name "Marmota_marmota_psV1R87";
NW_015351229.1	.	pseudogene	1394373	1395687	.	+	.	gene_id ""; transcript_id ""; gene_name "Marmota_marmota_psV1R88";
NW_015351411.1	.	pseudogene	135139	136675	.	-	.	gene_id ""; transcript_id ""; gene_name "Marmota_marmota_psV1R89";
NW_015351428.1	.	pseudogene	71143	73096	.	-	.	gene_id ""; transcript_id ""; gene_name "Marmota_marmota_psV1R9";
NW_015351390.1	.	pseudogene	32967	34737	.	+	.	gene_id ""; transcript_id ""; gene_name "Marmota_marmota_psV1R90";
NW_015351381.1	.	pseudogene	425850	427320	.	+	.	gene_id ""; transcript_id ""; gene_name "Marmota_marmota_psV1R91";
NW_015351411.1	.	pseudogene	123327	124971	.	+	.	gene_id ""; transcript_id ""; gene_name "Marmota_marmota_psV1R92";
NW_015351254.1	.	pseudogene	17251510	17252890	.	+	.	gene_id ""; transcript_id ""; gene_name "Marmota_marmota_psV1R93";
NW_015351440.1	.	pseudogene	4913	6551	.	+	.	gene_id ""; transcript_id ""; gene_name "Marmota_marmota_psV1R94";
NW_015351428.1	.	pseudogene	46361	48299	.	-	.	gene_id ""; transcript_id ""; gene_name "Marmota_marmota_psV1R95";
NW_015351314.1	.	pseudogene	740827	742003	.	+	.	gene_id ""; transcript_id ""; gene_name "Marmota_marmota_psV1R96";
NW_015351381.1	.	pseudogene	315899	317075	.	+	.	gene_id ""; transcript_id ""; gene_name "Marmota_marmota_psV1R97";
NW_015351394.1	.	pseudogene	203674	205051	.	-	.	gene_id ""; transcript_id ""; gene_name "Marmota_marmota_psV1R98";
NW_015351227.1	.	pseudogene	31549924	31551247	.	+	.	gene_id ""; transcript_id ""; gene_name "Marmota_marmota_psV1R99";
NW_018659281.1	.	gene	5396	6367	.	+	0	gene_id ""; transcript_id ""; gene_name "Meriones_unguiculatus_intact_ancV1R";
NW_018659867.1	.	gene	136325	137134	.	-	0	gene_id ""; transcript_id ""; gene_name "Meriones_unguiculatus_intact_V1R1";
NW_018658294.1	.	gene	713792	714691	.	-	0	gene_id ""; transcript_id ""; gene_name "Meriones_unguiculatus_intact_V1R100";
NW_018665406.1	.	gene	5557	6519	.	+	0	gene_id ""; transcript_id ""; gene_name "Meriones_unguiculatus_intact_V1R3_1";
NW_018661225.1	.	gene	48601	49521	.	+	0	gene_id ""; transcript_id ""; gene_name "Meriones_unguiculatus_intact_V1R3_2";
NW_018667883.1	.	gene	5813	6733	.	-	0	gene_id ""; transcript_id ""; gene_name "Meriones_unguiculatus_intact_V1R4_1";
NW_018659807.1	.	gene	210302	211282	.	+	0	gene_id ""; transcript_id ""; gene_name "Meriones_unguiculatus_intact_V1R4_10";
NW_018659807.1	.	gene	121794	122705	.	+	0	gene_id ""; transcript_id ""; gene_name "Meriones_unguiculatus_intact_V1R4_11";
NW_018659807.1	.	gene	168683	169606	.	+	0	gene_id ""; transcript_id ""; gene_name "Meriones_unguiculatus_intact_V1R4_12";
NW_018667073.1	.	gene	13173	14072	.	-	0	gene_id ""; transcript_id ""; gene_name "Meriones_unguiculatus_intact_V1R4_13";
NW_018667996.1	.	gene	15401	16300	.	+	0	gene_id ""; transcript_id ""; gene_name "Meriones_unguiculatus_intact_V1R4_14";
NW_018662188.1	.	gene	13325	14224	.	+	0	gene_id ""; transcript_id ""; gene_name "Meriones_unguiculatus_intact_V1R4_15";
NW_018661773.1	.	gene	134421	135377	.	+	0	gene_id ""; transcript_id ""; gene_name "Meriones_unguiculatus_intact_V1R4_16";
NW_018659807.1	.	gene	285139	286041	.	+	0	gene_id ""; transcript_id ""; gene_name "Meriones_unguiculatus_intact_V1R4_17";
NW_018665662.1	.	gene	20446	21357	.	-	0	gene_id ""; transcript_id ""; gene_name "Meriones_unguiculatus_intact_V1R4_18";
NW_018663819.1	.	gene	20280	21179	.	+	0	gene_id ""; transcript_id ""; gene_name "Meriones_unguiculatus_intact_V1R4_19";
NW_018666599.1	.	gene	35424	36332	.	+	0	gene_id ""; transcript_id ""; gene_name "Meriones_unguiculatus_intact_V1R4_2";
NW_018659807.1	.	gene	227370	228308	.	+	0	gene_id ""; transcript_id ""; gene_name "Meriones_unguiculatus_intact_V1R4_20";
NW_018659807.1	.	gene	43715	44686	.	+	0	gene_id ""; transcript_id ""; gene_name "Meriones_unguiculatus_intact_V1R4_21";
NW_018659951.1	.	gene	165723	166655	.	-	0	gene_id ""; transcript_id ""; gene_name "Meriones_unguiculatus_intact_V1R4_22";
NW_018664168.1	.	gene	32402	33331	.	-	0	gene_id ""; transcript_id ""; gene_name "Meriones_unguiculatus_intact_V1R4_23";
NW_018678964.1	.	gene	576	1493	.	-	0	gene_id ""; transcript_id ""; gene_name "Meriones_unguiculatus_intact_V1R4_24";
NW_018667179.1	.	gene	22958	23866	.	+	0	gene_id ""; transcript_id ""; gene_name "Meriones_unguiculatus_intact_V1R4_25";
NW_018683095.1	.	gene	3003	3899	.	-	0	gene_id ""; transcript_id ""; gene_name "Meriones_unguiculatus_intact_V1R4_26";
NW_018659951.1	.	gene	242144	243073	.	+	0	gene_id ""; transcript_id ""; gene_name "Meriones_unguiculatus_intact_V1R4_27";
NW_018666599.1	.	gene	3339	4238	.	+	0	gene_id ""; transcript_id ""; gene_name "Meriones_unguiculatus_intact_V1R4_28";
NW_018677653.1	.	gene	507	1406	.	+	0	gene_id ""; transcript_id ""; gene_name "Meriones_unguiculatus_intact_V1R4_29";
NW_018659807.1	.	gene	248899	249801	.	+	0	gene_id ""; transcript_id ""; gene_name "Meriones_unguiculatus_intact_V1R4_3";
NW_018659807.1	.	gene	56871	57851	.	+	0	gene_id ""; transcript_id ""; gene_name "Meriones_unguiculatus_intact_V1R4_30";
NW_018662188.1	.	gene	63996	64970	.	-	0	gene_id ""; transcript_id ""; gene_name "Meriones_unguiculatus_intact_V1R4_31";
NW_018670322.1	.	gene	12168	13088	.	+	0	gene_id ""; transcript_id ""; gene_name "Meriones_unguiculatus_intact_V1R4_32";
NW_018678238.1	.	gene	865	1785	.	-	0	gene_id ""; transcript_id ""; gene_name "Meriones_unguiculatus_intact_V1R4_33";
NW_018667883.1	.	gene	29567	30487	.	-	0	gene_id ""; transcript_id ""; gene_name "Meriones_unguiculatus_intact_V1R4_34";
NW_018678470.1	.	gene	1677	2591	.	+	0	gene_id ""; transcript_id ""; gene_name "Meriones_unguiculatus_intact_V1R4_35";
NW_018667330.1	.	gene	9752	10672	.	+	0	gene_id ""; transcript_id ""; gene_name "Meriones_unguiculatus_intact_V1R4_36";
NW_018661097.1	.	gene	13691	14686	.	-	0	gene_id ""; transcript_id ""; gene_name "Meriones_unguiculatus_intact_V1R4_37";
NW_018667412.1	.	gene	15599	16546	.	-	0	gene_id ""; transcript_id ""; gene_name "Meriones_unguiculatus_intact_V1R4_38";
NW_018661097.1	.	gene	54560	55504	.	+	0	gene_id ""; transcript_id ""; gene_name "Meriones_unguiculatus_intact_V1R4_39";
NW_018661298.1	.	gene	46606	47553	.	+	0	gene_id ""; transcript_id ""; gene_name "Meriones_unguiculatus_intact_V1R4_4";
NW_018659130.1	.	gene	98671	99582	.	+	0	gene_id ""; transcript_id ""; gene_name "Meriones_unguiculatus_intact_V1R4_40";
NW_018666486.1	.	gene	36119	37042	.	-	0	gene_id ""; transcript_id ""; gene_name "Meriones_unguiculatus_intact_V1R4_41";
NW_018659807.1	.	gene	94135	95112	.	-	0	gene_id ""; transcript_id ""; gene_name "Meriones_unguiculatus_intact_V1R4_42";
NW_018661307.1	.	gene	137419	138318	.	-	0	gene_id ""; transcript_id ""; gene_name "Meriones_unguiculatus_intact_V1R4_43";
NW_018661307.1	.	gene	128963	129856	.	-	0	gene_id ""; transcript_id ""; gene_name "Meriones_unguiculatus_intact_V1R4_44";
NW_018669970.1	.	gene	15967	16884	.	-	0	gene_id ""; transcript_id ""; gene_name "Meriones_unguiculatus_intact_V1R4_45";
NW_018671894.1	.	gene	9055	9942	.	+	0	gene_id ""; transcript_id ""; gene_name "Meriones_unguiculatus_intact_V1R4_46";
NW_018674970.1	.	gene	5906	6805	.	+	0	gene_id ""; transcript_id ""; gene_name "Meriones_unguiculatus_intact_V1R4_47";
NW_018659951.1	.	gene	203111	204046	.	+	0	gene_id ""; transcript_id ""; gene_name "Meriones_unguiculatus_intact_V1R4_48";
NW_018659130.1	.	gene	63795	64694	.	-	0	gene_id ""; transcript_id ""; gene_name "Meriones_unguiculatus_intact_V1R4_49";
NW_018690609.1	.	gene	534	1433	.	+	0	gene_id ""; transcript_id ""; gene_name "Meriones_unguiculatus_intact_V1R4_5";
NW_018659130.1	.	gene	8671	9573	.	-	0	gene_id ""; transcript_id ""; gene_name "Meriones_unguiculatus_intact_V1R4_50";
NW_018695711.1	.	gene	475	1395	.	-	0	gene_id ""; transcript_id ""; gene_name "Meriones_unguiculatus_intact_V1R4_51";
NW_018659130.1	.	gene	42044	42982	.	+	0	gene_id ""; transcript_id ""; gene_name "Meriones_unguiculatus_intact_V1R4_52";
NW_018662117.1	.	gene	22531	23367	.	-	0	gene_id ""; transcript_id ""; gene_name "Meriones_unguiculatus_intact_V1R4_53";
NW_018668578.1	.	gene	3420	4394	.	+	0	gene_id ""; transcript_id ""; gene_name "Meriones_unguiculatus_intact_V1R4_54";
NW_018697076.1	.	gene	541	1461	.	-	0	gene_id ""; transcript_id ""; gene_name "Meriones_unguiculatus_intact_V1R4_55";
NW_018659807.1	.	gene	262809	263711	.	+	0	gene_id ""; transcript_id ""; gene_name "Meriones_unguiculatus_intact_V1R4_56";
NW_018672806.1	.	gene	4924	5838	.	+	0	gene_id ""; transcript_id ""; gene_name "Meriones_unguiculatus_intact_V1R4_57";
NW_018661307.1	.	gene	26053	26949	.	-	0	gene_id ""; transcript_id ""; gene_name "Meriones_unguiculatus_intact_V1R4_58";
NW_018662188.1	.	gene	96804	97706	.	+	0	gene_id ""; transcript_id ""; gene_name "Meriones_unguiculatus_intact_V1R4_59";
NW_018661097.1	.	gene	127744	128739	.	-	0	gene_id ""; transcript_id ""; gene_name "Meriones_unguiculatus_intact_V1R4_6";
NW_018658863.1	.	gene	55036	55962	.	-	0	gene_id ""; transcript_id ""; gene_name "Meriones_unguiculatus_intact_V1R4_60";
NW_018658846.1	.	gene	9416	10336	.	+	0	gene_id ""; transcript_id ""; gene_name "Meriones_unguiculatus_intact_V1R4_61";
NW_018659807.1	.	gene	74118	75014	.	+	0	gene_id ""; transcript_id ""; gene_name "Meriones_unguiculatus_intact_V1R4_7";
NW_018659807.1	.	gene	23774	24676	.	+	0	gene_id ""; transcript_id ""; gene_name "Meriones_unguiculatus_intact_V1R4_8";
NW_018668336.1	.	gene	12535	13446	.	+	0	gene_id ""; transcript_id ""; gene_name "Meriones_unguiculatus_intact_V1R4_9";
NW_018669104.1	.	gene	172	1101	.	+	0	gene_id ""; transcript_id ""; gene_name "Meriones_unguiculatus_intact_V1R44_1";
NW_018668918.1	.	gene	410	1339	.	-	0	gene_id ""; transcript_id ""; gene_name "Meriones_unguiculatus_intact_V1R44_2";
NW_018662188.1	.	gene	21788	22675	.	+	0	gene_id ""; transcript_id ""; gene_name "Meriones_unguiculatus_intact_V1R46";
NW_018725550.1	.	gene	95	1021	.	-	0	gene_id ""; transcript_id ""; gene_name "Meriones_unguiculatus_intact_V1R54_1";
NW_018668107.1	.	gene	16185	17111	.	+	0	gene_id ""; transcript_id ""; gene_name "Meriones_unguiculatus_intact_V1R54_2";
NW_018657954.1	.	gene	12152	13078	.	+	0	gene_id ""; transcript_id ""; gene_name "Meriones_unguiculatus_intact_V1R54_3";
NW_018695233.1	.	gene	866	1774	.	-	0	gene_id ""; transcript_id ""; gene_name "Meriones_unguiculatus_intact_V1R54_4";
NW_018666322.1	.	gene	13690	14655	.	+	0	gene_id ""; transcript_id ""; gene_name "Meriones_unguiculatus_intact_V1R54_5";
NW_018695518.1	.	gene	1116	2144	.	-	0	gene_id ""; transcript_id ""; gene_name "Meriones_unguiculatus_intact_V1R54_6";
NW_018683585.1	.	gene	1681	2688	.	-	0	gene_id ""; transcript_id ""; gene_name "Meriones_unguiculatus_intact_V1R54_7";
NW_018658797.1	.	gene	165827	166744	.	-	0	gene_id ""; transcript_id ""; gene_name "Meriones_unguiculatus_intact_V1R90_1";
NW_018657852.1	.	gene	928155	929084	.	-	0	gene_id ""; transcript_id ""; gene_name "Meriones_unguiculatus_intact_V1R90_2";
NW_018662117.1	.	gene	55115	56023	.	-	0	gene_id ""; transcript_id ""; gene_name "Meriones_unguiculatus_intact_V1R90_3";
NW_018668578.1	.	gene	28111	29010	.	+	0	gene_id ""; transcript_id ""; gene_name "Meriones_unguiculatus_intact_V1R90_4";
NW_018702690.1	.	gene	686	1597	.	-	0	gene_id ""; transcript_id ""; gene_name "Meriones_unguiculatus_intact_V1R90_5";
NW_018665713.1	.	gene	7704	8702	.	+	0	gene_id ""; transcript_id ""; gene_name "Meriones_unguiculatus_intact_V1R94_1";
NW_018674632.1	.	gene	1802	2710	.	-	0	gene_id ""; transcript_id ""; gene_name "Meriones_unguiculatus_intact_V1R94_2";
NW_018662117.1	.	partial_gene	9729	10094	.	-	.	gene_id ""; transcript_id ""; gene_name "Meriones_unguiculatus_partial_V1R1";
NW_018713335.1	.	partial_gene	3	368	.	+	.	gene_id ""; transcript_id ""; gene_name "Meriones_unguiculatus_partial_V1R10";
NW_018701092.1	.	partial_gene	1461	1868	.	-	.	gene_id ""; transcript_id ""; gene_name "Meriones_unguiculatus_partial_V1R11";
NW_018725015.1	.	partial_gene	1	591	.	+	.	gene_id ""; transcript_id ""; gene_name "Meriones_unguiculatus_partial_V1R12";
NW_018693903.1	.	partial_gene	2013	2357	.	+	.	gene_id ""; transcript_id ""; gene_name "Meriones_unguiculatus_partial_V1R13";
NW_018670092.1	.	partial_gene	3	689	.	-	.	gene_id ""; transcript_id ""; gene_name "Meriones_unguiculatus_partial_V1R14";
NW_018723520.1	.	partial_gene	784	1113	.	-	.	gene_id ""; transcript_id ""; gene_name "Meriones_unguiculatus_partial_V1R15";
NW_018659130.1	.	partial_gene	24755	25640	.	+	.	gene_id ""; transcript_id ""; gene_name "Meriones_unguiculatus_partial_V1R16";
NW_018673950.1	.	partial_gene	1397	2139	.	+	.	gene_id ""; transcript_id ""; gene_name "Meriones_unguiculatus_partial_V1R17";
NW_018669886.1	.	partial_gene	3453	4134	.	-	.	gene_id ""; transcript_id ""; gene_name "Meriones_unguiculatus_partial_V1R18";
NW_018659951.1	.	partial_gene	268508	269101	.	+	.	gene_id ""; transcript_id ""; gene_name "Meriones_unguiculatus_partial_V1R19";
NW_018717803.1	.	partial_gene	659	1282	.	-	.	gene_id ""; transcript_id ""; gene_name "Meriones_unguiculatus_partial_V1R2";
NW_018661097.1	.	partial_gene	169331	169745	.	+	.	gene_id ""; transcript_id ""; gene_name "Meriones_unguiculatus_partial_V1R20";
NW_018658846.1	.	partial_gene	64200	64892	.	+	.	gene_id ""; transcript_id ""; gene_name "Meriones_unguiculatus_partial_V1R21";
NW_018658846.1	.	partial_gene	43346	44146	.	-	.	gene_id ""; transcript_id ""; gene_name "Meriones_unguiculatus_partial_V1R22";
NW_018666486.1	.	partial_gene	11991	12729	.	-	.	gene_id ""; transcript_id ""; gene_name "Meriones_unguiculatus_partial_V1R23";
NW_018687267.1	.	partial_gene	2	781	.	+	.	gene_id ""; transcript_id ""; gene_name "Meriones_unguiculatus_partial_V1R24";
NW_018712416.1	.	partial_gene	1	678	.	-	.	gene_id ""; transcript_id ""; gene_name "Meriones_unguiculatus_partial_V1R25";
NW_018672431.1	.	partial_gene	1	820	.	-	.	gene_id ""; transcript_id ""; gene_name "Meriones_unguiculatus_partial_V1R26";
NW_018687321.1	.	partial_gene	1	867	.	-	.	gene_id ""; transcript_id ""; gene_name "Meriones_unguiculatus_partial_V1R27";
NW_018665634.1	.	partial_gene	19287	20153	.	+	.	gene_id ""; transcript_id ""; gene_name "Meriones_unguiculatus_partial_V1R28";
NW_018657988.1	.	partial_gene	1161389	1162102	.	-	.	gene_id ""; transcript_id ""; gene_name "Meriones_unguiculatus_partial_V1R3";
NW_018681308.1	.	partial_gene	3324	3686	.	+	.	gene_id ""; transcript_id ""; gene_name "Meriones_unguiculatus_partial_V1R4";
NW_018661097.1	.	partial_gene	172974	173354	.	+	.	gene_id ""; transcript_id ""; gene_name "Meriones_unguiculatus_partial_V1R5";
NW_018689792.1	.	partial_gene	2243	2797	.	-	.	gene_id ""; transcript_id ""; gene_name "Meriones_unguiculatus_partial_V1R6";
NW_018692452.1	.	partial_gene	2049	2495	.	+	.	gene_id ""; transcript_id ""; gene_name "Meriones_unguiculatus_partial_V1R7";
NW_018682253.1	.	partial_gene	3	620	.	+	.	gene_id ""; transcript_id ""; gene_name "Meriones_unguiculatus_partial_V1R8";
NW_018710173.1	.	partial_gene	1191	1493	.	-	.	gene_id ""; transcript_id ""; gene_name "Meriones_unguiculatus_partial_V1R9";
NW_018659807.1	.	pseudogene	31011	32235	.	+	.	gene_id ""; transcript_id ""; gene_name "Meriones_unguiculatus_psV1R1";
NW_018658562.1	.	pseudogene	550472	551651	.	-	.	gene_id ""; transcript_id ""; gene_name "Meriones_unguiculatus_psV1R10";
NW_018672468.1	.	pseudogene	8390	9124	.	-	.	gene_id ""; transcript_id ""; gene_name "Meriones_unguiculatus_psV1R100";
NW_018669104.1	.	pseudogene	18712	19227	.	+	.	gene_id ""; transcript_id ""; gene_name "Meriones_unguiculatus_psV1R101";
NW_018662117.1	.	pseudogene	22531	23295	.	-	.	gene_id ""; transcript_id ""; gene_name "Meriones_unguiculatus_psV1R102";
NW_018666067.1	.	pseudogene	25302	26577	.	+	.	gene_id ""; transcript_id ""; gene_name "Meriones_unguiculatus_psV1R11";
NW_018662188.1	.	pseudogene	73239	74397	.	-	.	gene_id ""; transcript_id ""; gene_name "Meriones_unguiculatus_psV1R12";
NW_018660194.1	.	pseudogene	206481	208191	.	-	.	gene_id ""; transcript_id ""; gene_name "Meriones_unguiculatus_psV1R13";
NW_018668306.1	.	pseudogene	29511	30598	.	-	.	gene_id ""; transcript_id ""; gene_name "Meriones_unguiculatus_psV1R14";
NW_018701145.1	.	pseudogene	155	1739	.	-	.	gene_id ""; transcript_id ""; gene_name "Meriones_unguiculatus_psV1R15";
NW_018669064.1	.	pseudogene	19655	21146	.	-	.	gene_id ""; transcript_id ""; gene_name "Meriones_unguiculatus_psV1R16";
NW_018661996.1	.	pseudogene	8456	9590	.	-	.	gene_id ""; transcript_id ""; gene_name "Meriones_unguiculatus_psV1R17";
NW_018658863.1	.	pseudogene	13392	15195	.	-	.	gene_id ""; transcript_id ""; gene_name "Meriones_unguiculatus_psV1R18";
NW_018693980.1	.	pseudogene	1660	2350	.	-	.	gene_id ""; transcript_id ""; gene_name "Meriones_unguiculatus_psV1R19";
NW_018667412.1	.	pseudogene	3153	5145	.	+	.	gene_id ""; transcript_id ""; gene_name "Meriones_unguiculatus_psV1R2";
NW_018700237.1	.	pseudogene	1	710	.	-	.	gene_id ""; transcript_id ""; gene_name "Meriones_unguiculatus_psV1R20";
NW_018692322.1	.	pseudogene	1624	2507	.	+	.	gene_id ""; transcript_id ""; gene_name "Meriones_unguiculatus_psV1R21";
NW_018658420.1	.	pseudogene	43300	44953	.	+	.	gene_id ""; transcript_id ""; gene_name "Meriones_unguiculatus_psV1R22";
NW_018662188.1	.	pseudogene	118679	120779	.	+	.	gene_id ""; transcript_id ""; gene_name "Meriones_unguiculatus_psV1R23";
NW_018717671.1	.	pseudogene	66	1286	.	+	.	gene_id ""; transcript_id ""; gene_name "Meriones_unguiculatus_psV1R24";
NW_018659130.1	.	pseudogene	74618	76622	.	+	.	gene_id ""; transcript_id ""; gene_name "Meriones_unguiculatus_psV1R25";
NW_018659807.1	.	pseudogene	34573	35734	.	+	.	gene_id ""; transcript_id ""; gene_name "Meriones_unguiculatus_psV1R26";
NW_018659867.1	.	pseudogene	115980	117327	.	-	.	gene_id ""; transcript_id ""; gene_name "Meriones_unguiculatus_psV1R27";
NW_018661225.1	.	pseudogene	27096	29052	.	-	.	gene_id ""; transcript_id ""; gene_name "Meriones_unguiculatus_psV1R28";
NW_018661097.1	.	pseudogene	90054	91335	.	+	.	gene_id ""; transcript_id ""; gene_name "Meriones_unguiculatus_psV1R29";
NW_018671466.1	.	pseudogene	6250	7519	.	+	.	gene_id ""; transcript_id ""; gene_name "Meriones_unguiculatus_psV1R3";
NW_018662188.1	.	pseudogene	57010	58396	.	-	.	gene_id ""; transcript_id ""; gene_name "Meriones_unguiculatus_psV1R30";
NW_018705850.1	.	pseudogene	494	1652	.	+	.	gene_id ""; transcript_id ""; gene_name "Meriones_unguiculatus_psV1R31";
NW_018667835.1	.	pseudogene	31624	32362	.	-	.	gene_id ""; transcript_id ""; gene_name "Meriones_unguiculatus_psV1R32";
NW_018663819.1	.	pseudogene	57712	59359	.	-	.	gene_id ""; transcript_id ""; gene_name "Meriones_unguiculatus_psV1R33";
NW_018673996.1	.	pseudogene	437	1946	.	+	.	gene_id ""; transcript_id ""; gene_name "Meriones_unguiculatus_psV1R34";
NW_018659130.1	.	pseudogene	77205	78813	.	+	.	gene_id ""; transcript_id ""; gene_name "Meriones_unguiculatus_psV1R35";
NW_018659807.1	.	pseudogene	101735	103007	.	-	.	gene_id ""; transcript_id ""; gene_name "Meriones_unguiculatus_psV1R36";
NW_018661097.1	.	pseudogene	85440	86919	.	+	.	gene_id ""; transcript_id ""; gene_name "Meriones_unguiculatus_psV1R37";
NW_018663469.1	.	pseudogene	48972	50214	.	-	.	gene_id ""; transcript_id ""; gene_name "Meriones_unguiculatus_psV1R38";
NW_018660390.1	.	pseudogene	193570	194761	.	+	.	gene_id ""; transcript_id ""; gene_name "Meriones_unguiculatus_psV1R39";
NW_018662318.1	.	pseudogene	6721	8125	.	+	.	gene_id ""; transcript_id ""; gene_name "Meriones_unguiculatus_psV1R4";
NW_018667835.1	.	pseudogene	4840	6325	.	-	.	gene_id ""; transcript_id ""; gene_name "Meriones_unguiculatus_psV1R40";
NW_018658030.1	.	pseudogene	26477	27935	.	+	.	gene_id ""; transcript_id ""; gene_name "Meriones_unguiculatus_psV1R41";
NW_018659807.1	.	pseudogene	265975	267043	.	+	.	gene_id ""; transcript_id ""; gene_name "Meriones_unguiculatus_psV1R42";
NW_018659867.1	.	pseudogene	79581	81303	.	+	.	gene_id ""; transcript_id ""; gene_name "Meriones_unguiculatus_psV1R43";
NW_018667835.1	.	pseudogene	1165	2329	.	-	.	gene_id ""; transcript_id ""; gene_name "Meriones_unguiculatus_psV1R44";
NW_018661097.1	.	pseudogene	125023	126205	.	-	.	gene_id ""; transcript_id ""; gene_name "Meriones_unguiculatus_psV1R45";
NW_018662291.1	.	pseudogene	119030	120455	.	-	.	gene_id ""; transcript_id ""; gene_name "Meriones_unguiculatus_psV1R46";
NW_018661307.1	.	pseudogene	64408	66232	.	+	.	gene_id ""; transcript_id ""; gene_name "Meriones_unguiculatus_psV1R47";
NW_018679626.1	.	pseudogene	1	1225	.	-	.	gene_id ""; transcript_id ""; gene_name "Meriones_unguiculatus_psV1R48";
NW_018668306.1	.	pseudogene	12404	13856	.	+	.	gene_id ""; transcript_id ""; gene_name "Meriones_unguiculatus_psV1R49";
NW_018661298.1	.	pseudogene	23819	25478	.	+	.	gene_id ""; transcript_id ""; gene_name "Meriones_unguiculatus_psV1R5";
NW_018678274.1	.	pseudogene	4327	6008	.	-	.	gene_id ""; transcript_id ""; gene_name "Meriones_unguiculatus_psV1R50";
NW_018662318.1	.	pseudogene	13822	15049	.	+	.	gene_id ""; transcript_id ""; gene_name "Meriones_unguiculatus_psV1R51";
NW_018667835.1	.	pseudogene	9454	10711	.	-	.	gene_id ""; transcript_id ""; gene_name "Meriones_unguiculatus_psV1R52";
NW_018659807.1	.	pseudogene	49295	50711	.	+	.	gene_id ""; transcript_id ""; gene_name "Meriones_unguiculatus_psV1R53";
NW_018659987.1	.	pseudogene	57735	59064	.	-	.	gene_id ""; transcript_id ""; gene_name "Meriones_unguiculatus_psV1R54";
NW_018659807.1	.	pseudogene	179212	181225	.	-	.	gene_id ""; transcript_id ""; gene_name "Meriones_unguiculatus_psV1R55";
NW_018680368.1	.	pseudogene	1	1106	.	+	.	gene_id ""; transcript_id ""; gene_name "Meriones_unguiculatus_psV1R56";
NW_018659807.1	.	pseudogene	265797	266985	.	+	.	gene_id ""; transcript_id ""; gene_name "Meriones_unguiculatus_psV1R57";
NW_018661298.1	.	pseudogene	11692	13639	.	-	.	gene_id ""; transcript_id ""; gene_name "Meriones_unguiculatus_psV1R58";
NW_018666496.1	.	pseudogene	39351	40689	.	-	.	gene_id ""; transcript_id ""; gene_name "Meriones_unguiculatus_psV1R59";
NW_018659130.1	.	pseudogene	107117	109022	.	+	.	gene_id ""; transcript_id ""; gene_name "Meriones_unguiculatus_psV1R6";
NW_018664570.1	.	pseudogene	40314	41616	.	-	.	gene_id ""; transcript_id ""; gene_name "Meriones_unguiculatus_psV1R60";
NW_018673592.1	.	pseudogene	3332	5105	.	+	.	gene_id ""; transcript_id ""; gene_name "Meriones_unguiculatus_psV1R61";
NW_018662188.1	.	pseudogene	82387	84016	.	-	.	gene_id ""; transcript_id ""; gene_name "Meriones_unguiculatus_psV1R62";
NW_018659807.1	.	pseudogene	176738	178358	.	-	.	gene_id ""; transcript_id ""; gene_name "Meriones_unguiculatus_psV1R63";
NW_018661298.1	.	pseudogene	59989	61372	.	-	.	gene_id ""; transcript_id ""; gene_name "Meriones_unguiculatus_psV1R64";
NW_018662188.1	.	pseudogene	26576	27758	.	-	.	gene_id ""; transcript_id ""; gene_name "Meriones_unguiculatus_psV1R65";
NW_018659807.1	.	pseudogene	234337	235939	.	+	.	gene_id ""; transcript_id ""; gene_name "Meriones_unguiculatus_psV1R66";
NW_018659951.1	.	pseudogene	153665	155549	.	+	.	gene_id ""; transcript_id ""; gene_name "Meriones_unguiculatus_psV1R67";
NW_018661225.1	.	pseudogene	71721	73674	.	-	.	gene_id ""; transcript_id ""; gene_name "Meriones_unguiculatus_psV1R68";
NW_018674186.1	.	pseudogene	2298	3474	.	-	.	gene_id ""; transcript_id ""; gene_name "Meriones_unguiculatus_psV1R69";
NW_018659130.1	.	pseudogene	52577	54482	.	-	.	gene_id ""; transcript_id ""; gene_name "Meriones_unguiculatus_psV1R7";
NW_018661645.1	.	pseudogene	57696	59349	.	+	.	gene_id ""; transcript_id ""; gene_name "Meriones_unguiculatus_psV1R70";
NW_018659807.1	.	pseudogene	275753	277400	.	+	.	gene_id ""; transcript_id ""; gene_name "Meriones_unguiculatus_psV1R71";
NW_018662188.1	.	pseudogene	89791	91069	.	+	.	gene_id ""; transcript_id ""; gene_name "Meriones_unguiculatus_psV1R72";
NW_018657988.1	.	pseudogene	30005	31487	.	+	.	gene_id ""; transcript_id ""; gene_name "Meriones_unguiculatus_psV1R73";
NW_018658030.1	.	pseudogene	50391	52179	.	-	.	gene_id ""; transcript_id ""; gene_name "Meriones_unguiculatus_psV1R74";
NW_018659951.1	.	pseudogene	182526	183936	.	+	.	gene_id ""; transcript_id ""; gene_name "Meriones_unguiculatus_psV1R75";
NW_018661298.1	.	pseudogene	80957	82505	.	+	.	gene_id ""; transcript_id ""; gene_name "Meriones_unguiculatus_psV1R76";
NW_018665634.1	.	pseudogene	39538	41074	.	+	.	gene_id ""; transcript_id ""; gene_name "Meriones_unguiculatus_psV1R77";
NW_018659807.1	.	pseudogene	80103	81444	.	+	.	gene_id ""; transcript_id ""; gene_name "Meriones_unguiculatus_psV1R78";
NW_018665406.1	.	pseudogene	32893	34774	.	-	.	gene_id ""; transcript_id ""; gene_name "Meriones_unguiculatus_psV1R79";
NW_018661645.1	.	pseudogene	13726	15664	.	+	.	gene_id ""; transcript_id ""; gene_name "Meriones_unguiculatus_psV1R8";
NW_018669678.1	.	pseudogene	10160	11579	.	-	.	gene_id ""; transcript_id ""; gene_name "Meriones_unguiculatus_psV1R80";
NW_018665662.1	.	pseudogene	22516	23896	.	+	.	gene_id ""; transcript_id ""; gene_name "Meriones_unguiculatus_psV1R81";
NW_018665667.1	.	pseudogene	45586	47362	.	-	.	gene_id ""; transcript_id ""; gene_name "Meriones_unguiculatus_psV1R82";
NW_018664168.1	.	pseudogene	61103	62615	.	-	.	gene_id ""; transcript_id ""; gene_name "Meriones_unguiculatus_psV1R83";
NW_018661307.1	.	pseudogene	448	2458	.	-	.	gene_id ""; transcript_id ""; gene_name "Meriones_unguiculatus_psV1R84";
NW_018672259.1	.	pseudogene	7353	8569	.	-	.	gene_id ""; transcript_id ""; gene_name "Meriones_unguiculatus_psV1R85";
NW_018661307.1	.	pseudogene	119324	120632	.	+	.	gene_id ""; transcript_id ""; gene_name "Meriones_unguiculatus_psV1R86";
NW_018723243.1	.	pseudogene	227	1125	.	-	.	gene_id ""; transcript_id ""; gene_name "Meriones_unguiculatus_psV1R87";
NW_018672431.1	.	pseudogene	8250	9687	.	-	.	gene_id ""; transcript_id ""; gene_name "Meriones_unguiculatus_psV1R88";
NW_018659130.1	.	pseudogene	58655	60011	.	-	.	gene_id ""; transcript_id ""; gene_name "Meriones_unguiculatus_psV1R89";
NW_018661225.1	.	pseudogene	115143	116565	.	-	.	gene_id ""; transcript_id ""; gene_name "Meriones_unguiculatus_psV1R9";
NW_018659807.1	.	pseudogene	148109	150116	.	+	.	gene_id ""; transcript_id ""; gene_name "Meriones_unguiculatus_psV1R90";
NW_018671466.1	.	pseudogene	1	620	.	+	.	gene_id ""; transcript_id ""; gene_name "Meriones_unguiculatus_psV1R91";
NW_018657954.1	.	pseudogene	50368	51937	.	+	.	gene_id ""; transcript_id ""; gene_name "Meriones_unguiculatus_psV1R92";
NW_018658023.1	.	pseudogene	956690	958022	.	-	.	gene_id ""; transcript_id ""; gene_name "Meriones_unguiculatus_psV1R93";
NW_018657954.1	.	pseudogene	39537	40421	.	+	.	gene_id ""; transcript_id ""; gene_name "Meriones_unguiculatus_psV1R94";
NW_018687138.1	.	pseudogene	578	1471	.	-	.	gene_id ""; transcript_id ""; gene_name "Meriones_unguiculatus_psV1R95";
NW_018679626.1	.	pseudogene	2579	3301	.	-	.	gene_id ""; transcript_id ""; gene_name "Meriones_unguiculatus_psV1R96";
NW_018659867.1	.	pseudogene	136325	137134	.	-	.	gene_id ""; transcript_id ""; gene_name "Meriones_unguiculatus_psV1R97";
NW_018658654.1	.	pseudogene	577075	577848	.	+	.	gene_id ""; transcript_id ""; gene_name "Meriones_unguiculatus_psV1R98";
NW_018661307.1	.	pseudogene	54493	55275	.	+	.	gene_id ""; transcript_id ""; gene_name "Meriones_unguiculatus_psV1R99";
NW_004801621.1	.	gene	7231177	7232148	.	-	0	gene_id ""; transcript_id ""; gene_name "Mesocricetus_auratus_intact_ancV1R";
NW_004801839.1	.	gene	1255034	1255939	.	-	0	gene_id ""; transcript_id ""; gene_name "Mesocricetus_auratus_intact_V1R1_1";
NW_004801767.1	.	gene	615577	616491	.	-	0	gene_id ""; transcript_id ""; gene_name "Mesocricetus_auratus_intact_V1R1_2";
NW_004801908.1	.	gene	334225	335205	.	-	0	gene_id ""; transcript_id ""; gene_name "Mesocricetus_auratus_intact_V1R1_3";
NW_004801840.1	.	gene	494694	495584	.	+	0	gene_id ""; transcript_id ""; gene_name "Mesocricetus_auratus_intact_V1R1_4";
NW_004801841.1	.	gene	385410	386312	.	+	0	gene_id ""; transcript_id ""; gene_name "Mesocricetus_auratus_intact_V1R1_5";
NW_004801908.1	.	gene	363749	364702	.	+	0	gene_id ""; transcript_id ""; gene_name "Mesocricetus_auratus_intact_V1R1_6";
NW_004801908.1	.	gene	350714	351667	.	+	0	gene_id ""; transcript_id ""; gene_name "Mesocricetus_auratus_intact_V1R1_7";
NW_004801840.1	.	gene	1074995	1075897	.	-	0	gene_id ""; transcript_id ""; gene_name "Mesocricetus_auratus_intact_V1R2";
NW_004801841.1	.	gene	466482	467429	.	-	0	gene_id ""; transcript_id ""; gene_name "Mesocricetus_auratus_intact_V1R3";
NW_004801799.1	.	gene	668720	669607	.	+	0	gene_id ""; transcript_id ""; gene_name "Mesocricetus_auratus_intact_V1R4_1";
NW_004801908.1	.	gene	170869	171783	.	-	0	gene_id ""; transcript_id ""; gene_name "Mesocricetus_auratus_intact_V1R4_10";
NW_004801840.1	.	gene	1063268	1064203	.	+	0	gene_id ""; transcript_id ""; gene_name "Mesocricetus_auratus_intact_V1R4_11";
NW_004801840.1	.	gene	989515	990411	.	+	0	gene_id ""; transcript_id ""; gene_name "Mesocricetus_auratus_intact_V1R4_12";
NW_004801840.1	.	gene	928867	929763	.	+	0	gene_id ""; transcript_id ""; gene_name "Mesocricetus_auratus_intact_V1R4_13";
NW_004801799.1	.	gene	728917	729846	.	-	0	gene_id ""; transcript_id ""; gene_name "Mesocricetus_auratus_intact_V1R4_14";
NW_004801799.1	.	gene	359443	360363	.	+	0	gene_id ""; transcript_id ""; gene_name "Mesocricetus_auratus_intact_V1R4_15";
NW_004801799.1	.	gene	966246	967187	.	+	0	gene_id ""; transcript_id ""; gene_name "Mesocricetus_auratus_intact_V1R4_16";
NW_004801873.1	.	gene	112734	113648	.	-	0	gene_id ""; transcript_id ""; gene_name "Mesocricetus_auratus_intact_V1R4_17";
NW_004801908.1	.	gene	197804	198745	.	-	0	gene_id ""; transcript_id ""; gene_name "Mesocricetus_auratus_intact_V1R4_18";
NW_004801840.1	.	gene	897862	898758	.	+	0	gene_id ""; transcript_id ""; gene_name "Mesocricetus_auratus_intact_V1R4_19";
NW_004801908.1	.	gene	113973	114887	.	+	0	gene_id ""; transcript_id ""; gene_name "Mesocricetus_auratus_intact_V1R4_2";
NW_004801908.1	.	gene	159602	160498	.	+	0	gene_id ""; transcript_id ""; gene_name "Mesocricetus_auratus_intact_V1R4_20";
NW_004801677.1	.	gene	9172300	9173244	.	+	0	gene_id ""; transcript_id ""; gene_name "Mesocricetus_auratus_intact_V1R4_21";
NW_004801841.1	.	gene	405613	406557	.	-	0	gene_id ""; transcript_id ""; gene_name "Mesocricetus_auratus_intact_V1R4_22";
NW_004801799.1	.	gene	636348	637244	.	+	0	gene_id ""; transcript_id ""; gene_name "Mesocricetus_auratus_intact_V1R4_23";
NW_004801799.1	.	gene	859112	860023	.	+	0	gene_id ""; transcript_id ""; gene_name "Mesocricetus_auratus_intact_V1R4_24";
NW_004801840.1	.	gene	1373047	1373994	.	-	0	gene_id ""; transcript_id ""; gene_name "Mesocricetus_auratus_intact_V1R4_25";
NW_004801799.1	.	gene	942700	943617	.	+	0	gene_id ""; transcript_id ""; gene_name "Mesocricetus_auratus_intact_V1R4_26";
NW_004801840.1	.	gene	1131707	1132603	.	+	0	gene_id ""; transcript_id ""; gene_name "Mesocricetus_auratus_intact_V1R4_27";
NW_004801799.1	.	gene	905594	906514	.	+	0	gene_id ""; transcript_id ""; gene_name "Mesocricetus_auratus_intact_V1R4_28";
NW_004801873.1	.	gene	36636	37556	.	+	0	gene_id ""; transcript_id ""; gene_name "Mesocricetus_auratus_intact_V1R4_29";
NW_004801840.1	.	gene	870446	871345	.	+	0	gene_id ""; transcript_id ""; gene_name "Mesocricetus_auratus_intact_V1R4_3";
NW_004802019.1	.	gene	47503	48441	.	+	0	gene_id ""; transcript_id ""; gene_name "Mesocricetus_auratus_intact_V1R4_30";
NW_004801840.1	.	gene	1123974	1124840	.	+	0	gene_id ""; transcript_id ""; gene_name "Mesocricetus_auratus_intact_V1R4_31";
NW_004801839.1	.	gene	1438182	1439159	.	+	0	gene_id ""; transcript_id ""; gene_name "Mesocricetus_auratus_intact_V1R4_32";
NW_004801840.1	.	gene	842225	843148	.	-	0	gene_id ""; transcript_id ""; gene_name "Mesocricetus_auratus_intact_V1R4_33";
NW_004801799.1	.	gene	811597	812538	.	-	0	gene_id ""; transcript_id ""; gene_name "Mesocricetus_auratus_intact_V1R4_34";
NW_004801841.1	.	gene	430953	431900	.	-	0	gene_id ""; transcript_id ""; gene_name "Mesocricetus_auratus_intact_V1R4_35";
NW_004801799.1	.	gene	919746	920666	.	+	0	gene_id ""; transcript_id ""; gene_name "Mesocricetus_auratus_intact_V1R4_36";
NW_004801908.1	.	gene	133263	134198	.	+	0	gene_id ""; transcript_id ""; gene_name "Mesocricetus_auratus_intact_V1R4_37";
NW_004801873.1	.	gene	80380	81291	.	-	0	gene_id ""; transcript_id ""; gene_name "Mesocricetus_auratus_intact_V1R4_4";
NW_004804338.1	.	gene	7112	8029	.	-	0	gene_id ""; transcript_id ""; gene_name "Mesocricetus_auratus_intact_V1R4_5";
NW_004801662.1	.	gene	59112	60029	.	+	0	gene_id ""; transcript_id ""; gene_name "Mesocricetus_auratus_intact_V1R4_6";
NW_004801840.1	.	gene	817567	818481	.	-	0	gene_id ""; transcript_id ""; gene_name "Mesocricetus_auratus_intact_V1R4_7";
NW_004801840.1	.	gene	1019486	1020349	.	-	0	gene_id ""; transcript_id ""; gene_name "Mesocricetus_auratus_intact_V1R4_8";
NW_004801840.1	.	gene	1196884	1197816	.	-	0	gene_id ""; transcript_id ""; gene_name "Mesocricetus_auratus_intact_V1R4_9";
NW_004801662.1	.	gene	7777775	7778680	.	-	0	gene_id ""; transcript_id ""; gene_name "Mesocricetus_auratus_intact_V1R48";
NW_004801630.1	.	gene	6511671	6512549	.	-	0	gene_id ""; transcript_id ""; gene_name "Mesocricetus_auratus_intact_V1R90_1";
NW_004801662.1	.	gene	7721211	7722119	.	-	0	gene_id ""; transcript_id ""; gene_name "Mesocricetus_auratus_intact_V1R90_2";
NW_004801662.1	.	gene	7746881	7747789	.	-	0	gene_id ""; transcript_id ""; gene_name "Mesocricetus_auratus_intact_V1R90_3";
NW_004801767.1	.	partial_gene	652838	653191	.	-	.	gene_id ""; transcript_id ""; gene_name "Mesocricetus_auratus_partial_V1R1";
NW_004812768.1	.	partial_gene	2389	2998	.	+	.	gene_id ""; transcript_id ""; gene_name "Mesocricetus_auratus_partial_V1R10";
NW_004802437.1	.	partial_gene	30076	30423	.	+	.	gene_id ""; transcript_id ""; gene_name "Mesocricetus_auratus_partial_V1R11";
NW_004801799.1	.	partial_gene	372878	373489	.	-	.	gene_id ""; transcript_id ""; gene_name "Mesocricetus_auratus_partial_V1R12";
NW_004801799.1	.	partial_gene	407401	408269	.	+	.	gene_id ""; transcript_id ""; gene_name "Mesocricetus_auratus_partial_V1R13";
NW_004801873.1	.	partial_gene	71864	72166	.	+	.	gene_id ""; transcript_id ""; gene_name "Mesocricetus_auratus_partial_V1R14";
NW_004801839.1	.	partial_gene	1302747	1303325	.	-	.	gene_id ""; transcript_id ""; gene_name "Mesocricetus_auratus_partial_V1R2";
NW_004801840.1	.	partial_gene	1385362	1385851	.	-	.	gene_id ""; transcript_id ""; gene_name "Mesocricetus_auratus_partial_V1R3";
NW_004801840.1	.	partial_gene	415206	415738	.	-	.	gene_id ""; transcript_id ""; gene_name "Mesocricetus_auratus_partial_V1R4";
NW_004801873.1	.	partial_gene	11081	11537	.	+	.	gene_id ""; transcript_id ""; gene_name "Mesocricetus_auratus_partial_V1R5";
NW_004801799.1	.	partial_gene	540379	540990	.	-	.	gene_id ""; transcript_id ""; gene_name "Mesocricetus_auratus_partial_V1R6";
NW_004801767.1	.	partial_gene	650946	651346	.	-	.	gene_id ""; transcript_id ""; gene_name "Mesocricetus_auratus_partial_V1R7";
NW_004802437.1	.	partial_gene	6843	7171	.	-	.	gene_id ""; transcript_id ""; gene_name "Mesocricetus_auratus_partial_V1R8";
[truncated: 3,055 more rows]
